# Supplementary material for: Extended X-Ray Absorption Fine Structure of ZrW2O8: Theory vs. Experiment
Source: Front Chem. 2018 Aug 23;6:356. doi: 10.3389/fchem.2018.00356 (PMC6115524; doi:10.3389/fchem.2018.00356)
Supplement: Supplementary file 1 [file Data_Sheet_1.ZIP]

Archive with 2 entries (2 files):
- Str_and_DM_Info/ZrW2O8.Opt.cif
- Str_and_DM_Info/ZrW2O8.Opt.dym
