# Supplementary material for: Extended X-Ray Absorption Fine Structure of ZrW2O8: Theory vs. Experiment
Source: Front Chem. 2018 Aug 23;6:356. doi: 10.3389/fchem.2018.00356 (PMC6115524; doi:10.3389/fchem.2018.00356)
Supplement: Supplementary file 1 [file Data_Sheet_1.ZIP › Str_and_DM_Info/ZrW2O8.Opt.cif]

data_
loop_
_symmetry_equiv_pos_as_xyz
  x,y,z
_cell_Length_a         9.2461
_cell_Length_b         9.2461
_cell_Length_c         9.2461
_cell_angle_alpha        90.0000
_cell_angle_beta         90.0000
_cell_angle_gamma        90.0000
loop_
_atom_site_label
_atom_site_type_symbol
_atom_site_fract_x
_atom_site_fract_y
_atom_site_fract_z
 O0001    O     0.303235099    0.316672044    0.534862529
 O0002    O     0.316360242    0.535350735    0.303948349
 O0003    O     0.196088154    0.683542282    0.034981484
 O0004    O     0.034535685    0.196014970    0.683132697
 O0005    O     0.464973144    0.803897246    0.183313505
 O0006    O     0.534357043    0.303983273    0.316637953
 O0007    O     0.183185227    0.464969521    0.803915164
 O0008    O     0.683029155    0.035148174    0.195969408
 O0009    O     0.965053985    0.696151970    0.816608193
 O0010    O     0.803123343    0.183530452    0.465181958
 O0011    O     0.816601090    0.964565627    0.695806948
 O0012    O     0.696101949    0.816469556    0.965007651
 O0013    O     0.195195136    0.190339954    0.955370496
 O0014    O     0.190057647    0.955922214    0.196101033
 O0015    O     0.304056972    0.810120275    0.455458287
 O0016    O     0.455106695    0.303714029    0.809646763
 O0017    O     0.044355064    0.696464587    0.309843621
 O0018    O     0.955055785    0.196336556    0.190597621
 O0019    O     0.309619444    0.044372049    0.696279423
 O0020    O     0.809427289    0.455776508    0.303606622
 O0021    O     0.544304880    0.803528949    0.690556226
 O0022    O     0.695498986    0.309736461    0.044591236
 O0023    O     0.690356699    0.543969879    0.803696610
 O0024    O     0.803630933    0.689976126    0.544436596
 O0025    O     0.238538325    0.239698307    0.238887998
 O0026    O     0.260843124    0.760698040    0.739052459
 O0027    O     0.738718830    0.260104586    0.761269490
 O0028    O     0.760847471    0.739489345    0.260917599
 O0029    O     0.984366513    0.985306146    0.985736721
 O0030    O     0.515247057    0.014779844    0.485908919
 O0031    O     0.484880479    0.514954703    0.014269170
 O0032    O     0.014647273    0.485138541    0.514379515
Zr0001   Zr     0.752228230    0.751973858    0.752371797
Zr0002   Zr     0.747129274    0.247851792    0.252479915
Zr0003   Zr     0.252161817    0.748058879    0.247657690
Zr0004   Zr     0.247227577    0.252223421    0.747556978
 W0001    W     0.347890721    0.348774163    0.348412798
 W0002    W     0.151526008    0.651502481    0.848491394
 W0003    W     0.848030293    0.151210712    0.651532393
 W0004    W     0.651453114    0.848579402    0.151463114
 W0005    W     0.092482981    0.093324716    0.093240988
 W0006    W     0.406988296    0.906867630    0.593353455
 W0007    W     0.592748477    0.406728642    0.906743253
 W0008    W     0.906734493    0.593181352    0.406723981
