# Supplementary material for: Extended X-Ray Absorption Fine Structure of ZrW2O8: Theory vs. Experiment
Source: Front Chem. 2018 Aug 23;6:356. doi: 10.3389/fchem.2018.00356 (PMC6115524; doi:10.3389/fchem.2018.00356)
Supplement: Supplementary file 1 [file Data_Sheet_1.ZIP › Str_and_DM_Info/ZrW2O8.Opt.dym]

   4
  44
   8
   8
   8
   8
   8
   8
   8
   8
   8
   8
   8
   8
   8
   8
   8
   8
   8
   8
   8
   8
   8
   8
   8
   8
   8
   8
   8
   8
   8
   8
   8
   8
  40
  40
  40
  40
  74
  74
  74
  74
  74
  74
  74
  74
    16.0000000
    16.0000000
    16.0000000
    16.0000000
    16.0000000
    16.0000000
    16.0000000
    16.0000000
    16.0000000
    16.0000000
    16.0000000
    16.0000000
    16.0000000
    16.0000000
    16.0000000
    16.0000000
    16.0000000
    16.0000000
    16.0000000
    16.0000000
    16.0000000
    16.0000000
    16.0000000
    16.0000000
    16.0000000
    16.0000000
    16.0000000
    16.0000000
    16.0000000
    16.0000000
    16.0000000
    16.0000000
    91.2240000
    91.2240000
    91.2240000
    91.2240000
   183.8500000
   183.8500000
   183.8500000
   183.8500000
   183.8500000
   183.8500000
   183.8500000
   183.8500000
 0.30323510 0.31667204 0.53486253
 0.31636024 0.53535074 0.30394835
 0.19608815 0.68354228 0.03498148
 0.03453568 0.19601497 0.68313270
 0.46497314 0.80389725 0.18331350
 0.53435704 0.30398327 0.31663795
 0.18318523 0.46496952 0.80391516
 0.68302916 0.03514817 0.19596941
 0.96505398 0.69615197 0.81660819
 0.80312334 0.18353045 0.46518196
 0.81660109 0.96456563 0.69580695
 0.69610195 0.81646956 0.96500765
 0.19519514 0.19033995 0.95537050
 0.19005765 0.95592221 0.19610103
 0.30405697 0.81012027 0.45545829
 0.45510669 0.30371403 0.80964676
 0.04435506 0.69646459 0.30984362
 0.95505579 0.19633656 0.19059762
 0.30961944 0.04437205 0.69627942
 0.80942729 0.45577651 0.30360662
 0.54430488 0.80352895 0.69055623
 0.69549899 0.30973646 0.04459124
 0.69035670 0.54396988 0.80369661
 0.80363093 0.68997613 0.54443660
 0.23853833 0.23969831 0.23888800
 0.26084312 0.76069804 0.73905246
 0.73871883 0.26010459 0.76126949
 0.76084747 0.73948935 0.26091760
 0.98436651 0.98530615 0.98573672
 0.51524706 0.01477984 0.48590892
 0.48488048 0.51495470 0.01426917
 0.01464727 0.48513854 0.51437951
 0.75222823 0.75197386 0.75237180
 0.74712927 0.24785179 0.25247991
 0.25216182 0.74805888 0.24765769
 0.24722758 0.25222342 0.74755698
 0.34789072 0.34877416 0.34841280
 0.15152601 0.65150248 0.84849139
 0.84803029 0.15121071 0.65153239
 0.65145311 0.84857940 0.15146311
 0.09248298 0.09332472 0.09324099
 0.40698830 0.90686763 0.59335346
 0.59274848 0.40672864 0.90674325
 0.90673449 0.59318135 0.40672398
    1    1
  5.557692e-02  1.695872e-02 -8.663029e-02
  1.695872e-02  5.335138e-02 -7.387268e-02
 -8.663029e-02 -7.387268e-02  4.076234e-01
    1    2
  5.691860e-03 -1.532115e-02 -5.546767e-06
 -1.673292e-03 -3.983039e-03  1.232440e-02
 -1.267665e-02  5.432319e-02 -7.615048e-03
    1    3
  9.567694e-04  4.189267e-04  2.818154e-03
  4.892818e-04 -1.841016e-04  1.633921e-03
 -3.152041e-03 -1.631352e-03 -1.131674e-02
    1    4
 -1.021384e-02 -3.874736e-03  1.804234e-03
 -6.519205e-03 -1.257182e-03  5.089717e-04
  1.946922e-02  5.984183e-03  1.958357e-03
    1    5
 -3.895361e-04 -3.646922e-04  3.093446e-04
 -5.821413e-04 -6.870222e-04  1.145200e-05
  2.606187e-03  1.651374e-03 -1.015209e-03
    1    6
 -8.247822e-03  1.574157e-05  1.241662e-02
 -1.249953e-02  5.473529e-03 -1.554194e-03
  5.451769e-02 -1.498719e-02 -4.099341e-03
    1    7
 -1.203818e-03  5.735421e-03  3.666761e-03
  4.832068e-04  1.781212e-03 -1.808411e-03
  6.699075e-03 -1.893311e-02 -1.040497e-02
    1    8
 -2.263232e-04  6.581632e-04  1.971847e-04
  9.095910e-05  7.351748e-04  4.848705e-05
  1.592080e-04 -3.272221e-03 -1.125742e-03
    1    9
 -8.433488e-04  1.491487e-04 -4.476519e-06
  9.468610e-05 -2.456700e-04 -1.150688e-05
  3.023477e-03 -8.371074e-04  5.580899e-04
    1   10
 -1.227604e-03  9.375838e-04 -3.603059e-03
 -9.209349e-04  1.154204e-03 -3.046486e-03
  3.582299e-03 -3.046187e-03  1.062920e-02
    1   11
 -5.203773e-04 -1.616716e-03  3.572520e-04
 -7.292095e-05 -1.326357e-03  3.681277e-04
  2.743386e-04  2.624892e-03 -5.603659e-04
    1   12
 -2.736079e-04  1.161648e-04  9.074934e-04
 -7.123840e-05 -9.322308e-05  6.636688e-04
  7.373908e-04 -7.881349e-04 -3.871218e-03
    1   13
 -4.197685e-03 -3.457295e-03  9.986939e-03
 -3.205339e-03 -4.448715e-03  9.893763e-03
  1.349151e-02  1.468161e-02 -4.348994e-02
    1   14
  1.521835e-03 -5.228883e-04  1.178450e-03
  7.825196e-04 -7.504687e-04  7.740193e-04
 -4.653117e-03  3.161700e-03 -4.310789e-03
    1   15
 -2.726732e-04 -1.295771e-03 -1.620076e-03
 -1.789767e-03 -2.771622e-03 -3.707132e-03
  4.085347e-03  5.886895e-03  9.599263e-03
    1   16
  2.950527e-03  1.456466e-03 -2.870056e-03
  4.850175e-03  3.410401e-03  2.471632e-03
 -2.460589e-02 -8.393865e-03 -1.993450e-02
    1   17
  1.814465e-03  7.709407e-04 -9.496515e-04
 -5.841943e-05 -8.740893e-04  1.348547e-04
 -4.322913e-03  4.958817e-05  1.577695e-03
    1   18
 -4.344110e-04  8.559911e-04  7.450677e-04
 -9.804846e-04  1.521023e-03  1.093857e-03
  3.495589e-03 -4.614662e-03 -4.272050e-03
    1   19
  3.561942e-03 -5.261385e-03 -1.491593e-03
  3.619837e-03 -1.302717e-02  2.772190e-03
 -8.963792e-03  2.560633e-02  4.365428e-03
    1   20
 -1.508138e-03 -1.718543e-03 -8.683504e-04
 -2.973952e-04 -8.851331e-05  5.550369e-05
  2.758155e-03  3.464708e-03  1.471152e-03
    1   21
 -1.482465e-04  4.085124e-05 -2.443047e-04
  2.517047e-03 -1.797324e-03  1.580733e-03
 -2.148952e-03  5.840280e-04 -8.463194e-04
    1   22
 -3.717140e-04 -4.150574e-04  1.362385e-03
  3.437212e-04 -6.783848e-04  1.942146e-03
 -2.848155e-03  4.553229e-03 -1.103829e-02
    1   23
 -7.750518e-04 -9.644841e-04  4.818227e-04
 -1.127534e-05  2.147992e-04 -3.623751e-04
 -9.478558e-04 -2.688615e-03  1.653791e-03
    1   24
 -6.758052e-04  2.077311e-04  4.429233e-04
  6.741844e-04 -1.076478e-03 -1.548797e-03
 -1.670416e-03  1.816928e-03  4.088546e-03
    1   25
  1.567923e-02  1.349483e-02  3.875019e-04
  1.219023e-02  1.375807e-02 -7.922633e-04
 -2.701103e-02 -2.735290e-02 -2.828541e-02
    1   26
  6.972530e-04  3.576790e-04 -5.512190e-04
 -7.209391e-04 -1.592366e-03  5.629420e-04
 -9.408408e-04 -4.963619e-05  1.181832e-03
    1   27
 -1.224945e-03  1.030442e-03  9.479432e-04
 -4.946914e-04  7.358180e-04  6.731536e-04
  4.471374e-05 -5.700907e-04 -8.704840e-04
    1   28
 -5.989000e-04  4.329857e-04 -4.648496e-04
  4.528797e-04 -5.023100e-04  3.234602e-04
 -1.388544e-04  8.993516e-05  1.614583e-04
    1   29
  3.960536e-04  3.010948e-04  8.503071e-04
 -2.923116e-05 -3.545197e-06  5.136163e-04
 -4.073907e-04 -4.031543e-04 -2.258601e-03
    1   30
  7.406169e-04  1.604004e-03 -1.236060e-03
  3.944277e-04 -1.145560e-03 -5.756186e-05
 -1.943775e-03 -2.665760e-03  3.949065e-03
    1   31
 -2.806932e-04  1.592560e-04  6.932688e-04
 -6.823262e-04  8.233262e-04  1.233266e-03
  1.806878e-03 -2.544393e-03 -4.783044e-03
    1   32
 -4.418921e-03  3.572803e-03 -1.767685e-03
  2.649854e-03 -1.320216e-03  3.431072e-04
  6.055787e-04 -6.716614e-04  2.704293e-03
    1   33
  1.899277e-03  1.295131e-03 -7.088182e-04
 -1.556139e-03  1.730670e-03  2.399277e-04
  3.666629e-05  3.808952e-04 -7.088114e-04
    1   34
  8.196237e-03 -1.286852e-03 -1.728948e-04
  5.094968e-03 -2.663875e-03 -1.067670e-03
 -2.394553e-02  6.290571e-03  7.478514e-03
    1   35
 -3.525077e-03  5.708233e-03 -1.968389e-03
 -6.936118e-04  7.125174e-03  3.884452e-05
  7.462975e-03 -2.403065e-02  6.630205e-03
    1   36
 -7.758772e-03 -1.575997e-03  2.236949e-03
 -3.376524e-03 -9.878014e-03  7.023899e-03
  5.176139e-03  3.176579e-03 -1.399325e-02
    1   37
 -5.622909e-02 -1.377220e-02  6.557026e-02
 -1.294756e-02 -4.957416e-02  4.503063e-02
  6.369660e-02  4.520838e-02 -3.139028e-01
    1   38
 -2.119006e-04 -3.772311e-03 -2.280540e-03
 -5.386230e-05  1.254918e-03 -7.655911e-04
 -1.826238e-03  1.189139e-02  8.138483e-03
    1   39
  7.303319e-03  1.024680e-03  2.289208e-03
  3.358345e-03  3.663028e-05  1.843259e-03
 -9.519726e-03 -2.048730e-03 -7.957816e-03
    1   40
  8.083084e-04 -3.411039e-04 -6.628267e-04
  6.087895e-05  2.129108e-04 -5.939998e-04
 -1.906176e-03  1.461457e-03  3.439800e-03
    1   41
 -2.316717e-03 -1.323923e-03 -6.940850e-03
 -4.792517e-04 -1.906579e-03 -6.285971e-03
  3.865076e-03  4.732753e-03  2.679900e-02
    1   42
 -2.622827e-03  1.373796e-03  3.914771e-03
 -2.900999e-03  9.434122e-03  3.300884e-03
  6.500686e-03 -1.081106e-02 -1.501873e-02
    1   43
  8.759708e-04  1.492036e-04 -2.023203e-03
 -1.309649e-03 -2.134413e-03 -2.572376e-03
  1.273915e-02  7.675996e-03  1.459970e-02
    1   44
  2.656528e-03 -1.993562e-03  3.288787e-03
 -1.620553e-03  2.031990e-03 -1.856486e-04
  1.914719e-03 -1.956899e-03 -6.615271e-03
    2    1
  5.691860e-03 -1.673292e-03 -1.267665e-02
 -1.532115e-02 -3.983039e-03  5.432319e-02
 -5.546767e-06  1.232440e-02 -7.615048e-03
    2    2
  4.925133e-02 -7.130792e-02  1.699554e-02
 -7.130792e-02  4.087107e-01 -8.866164e-02
  1.699554e-02 -8.866164e-02  5.706780e-02
    2    3
 -1.194423e-03  2.857923e-04 -6.840753e-03
  5.842417e-03  2.033583e-03  1.931878e-02
 -3.850129e-03  1.759915e-03 -1.078526e-02
    2    4
  4.690655e-04 -2.764808e-06  3.169410e-05
 -3.212734e-03 -1.088767e-03  3.029369e-04
  7.986076e-04  2.527775e-04 -3.399307e-04
    2    5
  2.054709e-03 -1.879550e-03  5.434203e-04
 -1.907610e-02 -1.047221e-02  7.156493e-03
  5.864545e-03  3.830106e-03 -1.350189e-03
    2    6
 -4.386188e-03  1.208194e-02 -1.553091e-03
  5.452675e-02 -7.608954e-03 -1.272952e-02
 -1.513366e-02  3.333206e-05  5.616183e-03
    2    7
  1.051961e-03 -2.684970e-03 -8.806257e-04
 -2.979262e-03  1.049597e-02  3.691650e-03
  9.512981e-04 -3.805748e-03 -1.441516e-03
    2    8
 -1.924080e-04  1.259317e-03  4.278986e-04
 -1.690267e-03 -1.135714e-02 -3.198090e-03
  4.637177e-04  3.069237e-03  9.764266e-04
    2    9
 -9.627415e-04  2.625984e-04 -4.694171e-05
  2.653145e-03 -5.579287e-04  3.241086e-04
 -1.714754e-03  4.066566e-04 -5.900207e-04
    2   10
 -5.295345e-04  5.492569e-05 -2.642827e-04
  1.532503e-03 -1.272710e-03  2.941330e-03
 -3.430540e-04  3.652720e-04 -6.122300e-04
    2   11
  8.100442e-05  9.627363e-04 -1.512892e-04
 -9.328071e-04 -3.800791e-03  7.709715e-04
  1.155731e-04  7.877662e-04 -2.619227e-04
    2   12
 -2.395058e-04 -1.491659e-05  4.523068e-04
 -9.378411e-04  6.464042e-04  3.343066e-03
  2.182878e-04 -1.564209e-05 -1.054004e-03
    2   13
  1.454339e-03  1.039878e-03 -7.770809e-04
 -4.756423e-03 -4.332302e-03  3.311729e-03
  1.020540e-03  8.508337e-04 -5.509806e-04
    2   14
 -4.477003e-03  9.829978e-03 -3.251308e-03
  1.470965e-02 -4.352729e-02  1.355714e-02
 -3.540146e-03  1.034892e-02 -4.385507e-03
    2   15
  3.409356e-03  2.460449e-03  4.788075e-03
 -8.324726e-03 -2.004239e-02 -2.462927e-02
  1.694337e-03 -2.709351e-03  2.936547e-03
    2   16
  1.669965e-04  2.199051e-04 -2.375368e-04
  3.411377e-03  1.577148e-03  3.007881e-03
 -1.791031e-03 -1.003576e-03 -1.704465e-03
    2   17
 -1.273544e-02  2.368977e-03  3.747726e-03
  2.547052e-02  4.716757e-03 -8.697614e-03
 -5.646383e-03 -1.349456e-03  3.670494e-03
    2   18
 -5.406435e-04  6.606056e-04  7.730503e-04
  3.622382e-03 -4.320843e-03 -4.759190e-03
 -8.044545e-04  1.215766e-03  1.571286e-03
    2   19
 -5.395509e-04  1.692232e-03  2.098956e-04
  4.416043e-03 -1.107975e-02 -3.043884e-03
 -4.765966e-04  1.562593e-03 -2.868008e-04
    2   20
 -2.353246e-03 -3.526756e-03 -1.779749e-03
  5.604878e-03  9.867756e-03  4.316495e-03
 -1.403806e-03 -1.851519e-03 -4.870762e-04
    2   21
  1.668215e-04 -2.285649e-04 -8.072828e-05
 -2.686695e-03  1.767319e-03 -1.125930e-03
 -7.415260e-04  3.970741e-04 -7.851643e-04
    2   22
 -8.206626e-04  2.825747e-04 -2.868780e-04
 -7.706817e-05  1.458102e-03 -4.561866e-03
  8.079826e-04 -1.025337e-03  2.213769e-03
    2   23
 -1.106381e-03 -1.679503e-03  8.485114e-04
  1.827204e-03  4.113033e-03 -1.598558e-03
  2.938483e-04  5.129525e-04 -8.397693e-04
    2   24
 -1.507097e-03  1.339563e-03  2.623587e-03
  5.490665e-04 -8.066276e-04 -2.089366e-03
 -1.167394e-04 -9.905628e-05 -1.069802e-04
    2   25
  1.363391e-02 -6.640084e-04  1.259649e-02
 -2.745827e-02 -2.813663e-02 -2.738607e-02
  1.335260e-02  4.974082e-05  1.586322e-02
    2   26
  6.145249e-04  4.416867e-04 -3.416287e-04
 -7.081510e-04 -8.830938e-04 -1.238401e-04
  1.171872e-03  9.828584e-04 -1.313035e-03
    2   27
 -3.915325e-04  2.315441e-04  2.481175e-04
  3.169684e-04  1.166125e-04 -2.035530e-04
  3.046966e-04 -4.319086e-04 -5.607089e-04
    2   28
 -1.616116e-03  6.429619e-04 -8.781267e-04
 -2.762064e-04  1.113883e-03 -8.562158e-04
  3.875156e-04 -5.492758e-04  7.144851e-04
    2   29
  2.374510e-04  6.324773e-04  2.660287e-04
 -3.135570e-04 -2.175895e-03 -4.085656e-04
  1.357500e-04  7.195859e-04  2.606981e-04
    2   30
  6.702395e-04  9.667429e-04 -5.530319e-04
 -2.704519e-03 -4.757998e-03  1.957307e-03
  2.582832e-04  8.379684e-04 -4.212422e-04
    2   31
 -9.872200e-04  3.576259e-04  2.721573e-03
 -8.313788e-04  2.466078e-03  6.331942e-04
  3.252030e-03 -1.757794e-03 -4.659405e-03
    2   32
 -1.154889e-03  1.730784e-04  2.620650e-04
 -3.026684e-03  4.148349e-03 -1.551301e-03
  1.630674e-03 -1.459086e-03  7.264362e-04
    2   33
  1.885928e-03  2.781273e-04 -1.483923e-03
  3.230812e-04 -7.700213e-04  5.548826e-05
  1.203961e-03 -7.465393e-04  1.744609e-03
    2   34
  7.310036e-03  1.386949e-04 -6.347138e-04
 -2.416693e-02  6.503528e-03  7.429712e-03
  5.761026e-03 -1.786179e-03 -3.457058e-03
    2   35
 -9.876182e-03  6.885329e-03 -3.805983e-03
  2.287861e-03 -1.399664e-02  5.583797e-03
 -1.161674e-03  2.494648e-03 -7.802672e-03
    2   36
 -2.681176e-03 -1.181347e-03  5.141528e-03
  6.624662e-03  7.750897e-03 -2.419496e-02
 -1.539230e-03 -2.558974e-04  8.031414e-03
    2   37
 -4.945006e-02  4.386211e-02 -1.256422e-02
  4.558563e-02 -3.144931e-01  6.252764e-02
 -1.413338e-02  6.655053e-02 -5.598314e-02
    2   38
  4.211530e-05  1.868384e-03  3.450383e-03
 -2.115310e-03 -7.955027e-03 -9.516131e-03
  1.127879e-03  2.456100e-03  7.413682e-03
    2   39
  3.329210e-04 -6.037298e-04  5.418646e-05
  1.415798e-03  3.318372e-03 -1.822895e-03
 -4.517665e-04 -6.319319e-04  8.037753e-04
    2   40
  1.360831e-03 -6.054587e-04 -7.600821e-05
  1.176092e-02  7.978270e-03 -1.772650e-03
 -3.888299e-03 -2.380522e-03 -1.793026e-04
    2   41
 -1.864537e-03 -6.385135e-03 -4.358517e-04
  4.586154e-03  2.686965e-02  3.855834e-03
 -1.181897e-03 -7.042431e-03 -2.169652e-03
    2   42
 -2.076678e-03 -2.496196e-03 -1.257590e-03
  7.695390e-03  1.436200e-02  1.290226e-02
 -6.595920e-05 -2.198736e-03  7.197300e-04
    2   43
  2.095925e-03 -1.849574e-04 -1.555476e-03
 -1.968176e-03 -6.560553e-03  1.992994e-03
 -1.959095e-03  3.315679e-03  2.535101e-03
    2   44
  9.628732e-03  3.417203e-03 -2.788101e-03
 -1.075660e-02 -1.523036e-02  6.309789e-03
  1.817318e-03  4.003372e-03 -2.697300e-03
    3    1
  9.567694e-04  4.892818e-04 -3.152041e-03
  4.189267e-04 -1.841016e-04 -1.631352e-03
  2.818154e-03  1.633921e-03 -1.131674e-02
    3    2
 -1.194423e-03  5.842417e-03 -3.850129e-03
  2.857923e-04  2.033583e-03  1.759915e-03
 -6.840753e-03  1.931878e-02 -1.078526e-02
    3    3
  5.503411e-02  1.706299e-02  8.791753e-02
  1.706299e-02  5.112656e-02  7.454818e-02
  8.791753e-02  7.454818e-02  4.079017e-01
    3    4
 -6.226221e-04 -4.414294e-04 -3.518973e-04
 -4.882082e-04 -6.328546e-04 -1.059837e-04
 -2.556722e-03 -1.773487e-03 -1.154522e-03
    3    5
 -1.008853e-02 -3.687880e-03 -1.637831e-03
 -6.748505e-03 -1.233804e-03 -3.981838e-04
 -1.949519e-02 -5.856201e-03  2.030129e-03
    3    6
 -1.165471e-03  2.461554e-04  2.227111e-05
  2.052441e-04 -1.687322e-04  3.608658e-06
 -3.038075e-03  9.544728e-04  5.695779e-04
    3    7
  5.291218e-03 -1.486106e-02  8.646028e-05
 -1.894118e-03 -3.635985e-03 -1.207217e-02
  1.219243e-02 -5.638942e-02 -7.648358e-03
    3    8
 -6.759527e-04 -1.887966e-03 -4.730532e-04
 -1.385526e-04 -1.185547e-03 -3.831472e-04
 -5.341534e-04 -2.458942e-03 -6.013269e-04
    3    9
 -7.249174e-03 -2.425982e-04 -1.216736e-02
 -1.214449e-02  5.359567e-03  1.692857e-03
 -5.555845e-02  1.513723e-02 -4.176073e-03
    3   10
 -2.599880e-04  3.067359e-05 -6.248946e-04
 -1.175095e-04  8.723209e-06 -7.799400e-04
 -9.136593e-04  8.240826e-04 -3.905758e-03
    3   11
 -2.082250e-04  1.016835e-03 -3.012972e-04
  2.573398e-05  6.898162e-04 -4.588175e-05
 -4.649954e-04  3.092016e-03 -1.000505e-03
    3   12
 -1.428243e-03  9.915387e-04  3.928614e-03
 -9.527577e-04  1.102771e-03  2.982341e-03
 -3.758738e-03  2.898267e-03  1.013878e-02
    3   13
 -4.638669e-04 -1.438302e-03  1.809762e-03
 -1.894535e-03 -2.685677e-03  3.582462e-03
 -4.264492e-03 -5.874354e-03  9.599837e-03
    3   14
  3.684997e-03 -5.363776e-03  1.351079e-03
  3.926430e-03 -1.308132e-02 -2.537555e-03
  8.941293e-03 -2.535172e-02  4.744814e-03
    3   15
 -4.162216e-03 -3.437425e-03 -1.040331e-02
 -3.353460e-03 -4.633868e-03 -1.040598e-02
 -1.355623e-02 -1.447585e-02 -4.369635e-02
    3   16
  2.010782e-03  8.814386e-04  1.140314e-03
 -5.253307e-05 -7.876993e-04 -2.268275e-04
  4.238967e-03 -1.844515e-04  1.422813e-03
    3   17
  3.106504e-03  1.432028e-03  2.634771e-03
  5.235044e-03  3.622240e-03 -2.851632e-03
  2.477346e-02  8.629621e-03 -2.024804e-02
    3   18
  5.135820e-05 -9.326939e-05  1.308070e-04
  2.513651e-03 -1.722052e-03 -1.557673e-03
  1.943087e-03 -4.894311e-04 -7.850443e-04
    3   19
  1.570663e-03 -8.493483e-04 -1.312551e-03
  8.388808e-04 -7.691449e-04 -7.338884e-04
  4.447732e-03 -3.523391e-03 -4.292869e-03
    3   20
 -7.012322e-04 -6.876174e-04 -3.821421e-04
 -6.144494e-05  2.114152e-04  2.400358e-04
  8.259864e-04  2.727459e-03  1.647661e-03
    3   21
 -7.346191e-04  9.993306e-04 -9.049567e-04
 -9.535586e-04  1.507433e-03 -1.178800e-03
 -3.437975e-03  4.463671e-03 -4.331029e-03
    3   22
 -8.451994e-04  3.561131e-04 -6.159622e-04
  7.905790e-04 -1.105513e-03  1.615408e-03
  1.756156e-03 -2.002282e-03  4.239114e-03
    3   23
 -1.708324e-03 -2.002043e-03  1.024125e-03
 -3.372843e-04  1.081911e-05 -1.490870e-04
 -3.056929e-03 -3.153047e-03  1.277196e-03
    3   24
 -2.170460e-04 -6.433238e-04 -1.624354e-03
  2.657560e-04 -6.647717e-04 -1.871422e-03
  2.591097e-03 -4.581256e-03 -1.090644e-02
    3   25
  8.265404e-04  4.476056e-04  6.198401e-04
 -6.773745e-04 -1.614536e-03 -5.767798e-04
  8.046535e-04 -1.170567e-04  1.059359e-03
    3   26
  1.505683e-02  1.281994e-02  3.174384e-04
  1.180977e-02  1.334465e-02  1.185509e-03
  2.671456e-02  2.747371e-02 -2.796880e-02
    3   27
 -4.560938e-04  2.977022e-04  3.080960e-04
  3.159599e-04 -4.704239e-04 -3.041392e-04
 -8.874656e-05 -1.076766e-04  2.386019e-04
    3   28
 -1.452720e-03  1.075617e-03 -1.025893e-03
 -4.065691e-04  6.957163e-04 -5.650276e-04
  1.569697e-04  3.361111e-04 -6.297056e-04
    3   29
  8.807766e-04  1.705166e-03  1.410970e-03
  3.482046e-04 -1.170961e-03  1.194939e-05
  1.460944e-03  2.686167e-03  3.910133e-03
    3   30
  9.230205e-05  1.301415e-04 -7.106894e-04
  3.248992e-05  8.110732e-05 -6.256270e-04
  4.769688e-04  6.995170e-04 -2.547956e-03
    3   31
 -4.049308e-03  3.643854e-03  1.789838e-03
  2.262138e-03 -1.263943e-03 -3.836531e-04
 -9.522345e-04  7.447779e-04  2.818470e-03
    3   32
 -5.310387e-04  2.669000e-04 -8.404656e-04
 -7.231808e-04  6.949016e-04 -1.075841e-03
 -2.163852e-03  2.095153e-03 -4.584053e-03
    3   33
  7.907378e-03 -1.253985e-03  3.282489e-04
  5.010463e-03 -2.614435e-03  9.329255e-04
  2.415961e-02 -6.531739e-03  7.894592e-03
    3   34
  1.836730e-03  1.245299e-03  8.276501e-04
 -1.565667e-03  1.775749e-03 -1.124292e-04
 -2.267897e-04 -4.834504e-04 -8.223760e-04
    3   35
 -7.461085e-03 -9.919160e-04 -3.008387e-03
 -3.340291e-03 -9.251871e-03 -7.996686e-03
 -4.241068e-03 -3.706146e-04 -1.464468e-02
    3   36
 -3.476623e-03  5.437762e-03  1.753588e-03
 -7.465342e-04  7.031382e-03  1.906586e-04
 -7.816785e-03  2.412981e-02  7.039057e-03
    3   37
 -1.657993e-04 -3.849858e-03  2.310952e-03
 -4.272417e-05  1.092878e-03  7.966592e-04
  1.827123e-03 -1.192709e-02  7.802995e-03
    3   38
 -5.630526e-02 -1.402768e-02 -6.589789e-02
 -1.332317e-02 -4.979082e-02 -4.544377e-02
 -6.382860e-02 -4.641945e-02 -3.122656e-01
    3   39
  8.061971e-04 -4.092876e-04  6.423839e-04
  9.454031e-05  2.990040e-04  6.489924e-04
  1.894101e-03 -1.340742e-03  3.375925e-03
    3   40
  7.336228e-03  1.209681e-03 -2.432765e-03
  3.597274e-03  8.228048e-05 -1.945778e-03
  9.500589e-03  1.987127e-03 -7.885497e-03
    3   41
 -2.803486e-03  1.527644e-03 -4.021094e-03
 -3.055322e-03  9.561483e-03 -3.516994e-03
 -6.521554e-03  1.071922e-02 -1.516399e-02
    3   42
 -2.130449e-03 -1.199886e-03  6.920174e-03
 -2.598251e-04 -1.705905e-03  6.427757e-03
 -4.191857e-03 -5.052663e-03  2.709281e-02
    3   43
  2.577268e-03 -1.980719e-03 -3.307861e-03
 -1.513058e-03  2.049095e-03  1.234525e-04
 -1.978086e-03  1.959120e-03 -6.474359e-03
    3   44
  6.896961e-04 -2.879379e-05  2.217993e-03
 -1.450332e-03 -2.334074e-03  2.652070e-03
 -1.292175e-02 -7.651977e-03  1.433360e-02
    4    1
 -1.021384e-02 -6.519205e-03  1.946922e-02
 -3.874736e-03 -1.257182e-03  5.984183e-03
  1.804234e-03  5.089717e-04  1.958357e-03
    4    2
  4.690655e-04 -3.212734e-03  7.986076e-04
 -2.764808e-06 -1.088767e-03  2.527775e-04
  3.169410e-05  3.029369e-04 -3.399307e-04
    4    3
 -6.226221e-04 -4.882082e-04 -2.556722e-03
 -4.414294e-04 -6.328546e-04 -1.773487e-03
 -3.518973e-04 -1.059837e-04 -1.154522e-03
    4    4
  4.039143e-01  8.819338e-02  7.233711e-02
  8.819338e-02  5.633629e-02  1.667003e-02
  7.233711e-02  1.667003e-02  5.183101e-02
    4    5
 -4.050029e-03 -8.375602e-04  8.676180e-04
 -8.384229e-04 -2.677953e-04  9.835479e-05
 -8.009385e-04 -1.127774e-04  4.060254e-05
    4    6
 -1.077810e-02  2.972105e-03  1.401444e-03
 -3.007070e-03  9.612030e-04  4.236056e-04
 -1.474814e-03  4.626457e-04 -2.319489e-04
    4    7
  2.194299e-03 -1.894008e-02 -5.753217e-03
 -1.714241e-03 -1.032720e-02 -3.812281e-03
 -3.839910e-04 -6.663657e-03 -1.227489e-03
    4    8
 -1.163494e-03 -2.533749e-03 -1.701419e-03
 -3.509831e-04 -5.675849e-04 -4.600455e-04
 -9.583010e-05 -4.130609e-04 -6.589796e-04
    4    9
  1.003955e-02 -3.605826e-03  2.811309e-03
  3.581454e-03 -1.418506e-03  9.366302e-04
  2.790329e-03 -9.021164e-04  1.053287e-03
    4   10
 -8.301616e-03  1.214347e-02 -5.532868e-02
 -6.318238e-05  5.450711e-03 -1.524194e-02
 -1.228368e-02 -1.701293e-03 -3.959874e-03
    4   11
 -4.331910e-03 -5.590761e-02  1.510297e-02
 -1.222926e-02 -7.740790e-03 -2.360206e-05
  1.597481e-03 -1.266003e-02  5.496433e-03
    4   12
 -1.047598e-03 -2.648470e-04  2.992440e-03
 -2.445672e-04 -2.217335e-04  8.503654e-04
 -1.152232e-05  4.498645e-05  6.103314e-04
    4   13
  4.755355e-03  9.027364e-03 -2.517974e-02
  1.343306e-03  3.781180e-03 -5.517178e-03
 -2.713517e-03  3.795509e-03 -1.299570e-02
    4   14
 -7.091270e-04  1.941478e-03 -4.785794e-04
  1.505019e-04 -2.359692e-04  1.231300e-05
 -1.484088e-03  2.577743e-03 -1.748367e-03
    4   15
  1.449147e-03  8.578606e-04  2.610073e-03
 -4.371930e-04 -7.816929e-04 -8.573529e-04
  2.778461e-04 -6.259923e-05  1.385011e-04
    4   16
 -4.310730e-02 -1.334725e-02 -1.432560e-02
 -1.048997e-02 -4.264174e-03 -3.480389e-03
 -1.003554e-02 -3.280944e-03 -4.497504e-03
    4   17
  3.925774e-03  1.694918e-03 -1.845796e-03
 -4.254717e-04 -8.089619e-04  3.037618e-04
  1.494272e-03  8.175102e-04 -1.129757e-03
    4   18
  9.400020e-03 -4.207468e-03 -5.744508e-03
  1.749854e-03 -4.052622e-04 -1.383174e-03
  3.426899e-03 -1.883455e-03 -2.765096e-03
    4   19
 -1.923988e-02  2.496124e-02  8.499828e-03
  2.291024e-03  2.908436e-03  1.479884e-03
 -2.659056e-03  4.978805e-03  3.564177e-03
    4   20
  1.447190e-03  4.273743e-03 -8.458049e-05
  9.745348e-04  2.068917e-03  8.198085e-04
 -2.508257e-04 -1.187615e-04 -8.068471e-04
    4   21
 -1.048817e-02  2.704898e-03 -4.565326e-03
 -1.584509e-03 -3.317993e-04 -5.210308e-04
 -1.729483e-03  2.613464e-04 -6.926599e-04
    4   22
 -4.219111e-03  4.478085e-03 -3.547786e-03
 -1.234646e-03  1.542600e-03 -6.489701e-04
 -7.213731e-04  7.898381e-04 -6.211488e-04
    4   23
 -4.180175e-03 -3.432269e-03  4.368853e-03
 -8.068694e-04 -4.468664e-04  9.414617e-04
 -1.113808e-03 -8.222834e-04  1.420381e-03
    4   24
  1.453934e-03 -2.849864e-03 -3.230618e-03
  8.892408e-04 -1.695239e-03 -1.907591e-03
 -1.840227e-04 -3.087478e-04  6.365061e-05
    4   25
  1.066784e-03  7.168725e-04 -1.081225e-04
  5.385064e-04  7.399909e-04  4.226297e-04
 -5.404274e-04 -8.148363e-04 -1.649599e-03
    4   26
 -7.537669e-04  9.924152e-05  4.184551e-04
 -1.038064e-03 -1.377780e-03  1.123227e-03
 -5.312908e-04 -3.846616e-04  6.664920e-04
    4   27
 -2.826372e-02  2.667347e-02  2.725977e-02
  5.499258e-05  1.542647e-02  1.308753e-02
  9.567059e-04  1.219909e-02  1.369602e-02
    4   28
  1.331447e-04 -1.998449e-04 -1.129421e-04
  3.893354e-04 -5.424787e-04  3.808918e-04
 -2.884696e-04  2.778649e-04 -4.753412e-04
    4   29
  3.751922e-03  1.597886e-03  2.563411e-03
  1.279670e-03  7.546657e-04  1.707603e-03
  4.174826e-05  3.962543e-04 -1.297426e-03
    4   30
 -4.485618e-03 -1.933366e-03  2.130484e-03
 -8.827524e-04 -4.208494e-04  1.115271e-04
 -1.076243e-03 -6.845816e-04  6.591769e-04
    4   31
 -2.357649e-03  4.508730e-04  5.792221e-04
 -7.750416e-04  2.594546e-04  2.319592e-04
 -5.693772e-04  1.351377e-04  6.217559e-05
    4   32
  2.435029e-03 -8.722318e-04  7.769985e-04
  1.670464e-03 -4.398998e-03  3.836205e-03
 -3.286314e-04  2.545392e-03 -1.254912e-03
    4   33
  7.485231e-03  2.397112e-02 -6.656318e-03
  2.359280e-04  8.005666e-03 -1.406774e-03
  1.065458e-03  5.146277e-03 -2.656955e-03
    4   34
  6.626368e-03 -7.657889e-03  2.386444e-02
  1.840102e-03 -3.483106e-03  5.631327e-03
  1.408200e-04 -7.547531e-04  7.130514e-03
    4   35
 -7.333327e-04 -1.187084e-04 -3.605296e-04
  7.549830e-04  1.800170e-03  1.214987e-03
 -1.820931e-04 -1.550059e-03  1.694603e-03
    4   36
 -1.555231e-02 -3.847477e-03 -4.431308e-04
 -3.091743e-03 -7.136721e-03 -7.261669e-04
 -7.724409e-03 -2.885782e-03 -9.107823e-03
    4   37
  7.997811e-03  1.826881e-03 -1.160477e-02
  2.313534e-03 -1.294966e-04 -3.916284e-03
  7.843239e-04 -8.380181e-05  1.052224e-03
    4   38
 -8.030136e-03  9.646064e-03  2.173798e-03
 -2.415506e-03  7.369495e-03  1.127507e-03
 -1.884296e-03  3.518841e-03  1.308190e-04
    4   39
 -3.116556e-01 -6.429541e-02 -4.588081e-02
 -6.584458e-02 -5.625826e-02 -1.379335e-02
 -4.392725e-02 -1.285374e-02 -4.940382e-02
    4   40
  3.346747e-03  1.965900e-03 -1.108482e-03
  6.476631e-04  7.394678e-04 -3.783876e-04
  5.916003e-04  8.372292e-05  2.566538e-04
    4   41
 -1.520079e-02 -6.473071e-03  1.066687e-02
 -4.034670e-03 -2.707973e-03  1.525190e-03
 -3.552464e-03 -2.879019e-03  9.608246e-03
    4   42
  1.447330e-02 -1.250424e-02 -7.492714e-03
  2.229229e-03  6.376296e-04  1.892316e-05
  2.583175e-03 -1.447242e-03 -2.071488e-03
    4   43
  2.688868e-02 -3.870042e-03 -4.647630e-03
  6.983082e-03 -2.194421e-03 -1.189449e-03
  6.467716e-03 -4.236640e-04 -1.756874e-03
    4   44
 -6.674447e-03 -1.693652e-03  1.765867e-03
 -3.274582e-03  2.524604e-03 -2.074632e-03
  1.154719e-04 -1.503112e-03  2.048491e-03
    5    1
 -3.895361e-04 -5.821413e-04  2.606187e-03
 -3.646922e-04 -6.870222e-04  1.651374e-03
  3.093446e-04  1.145200e-05 -1.015209e-03
    5    2
  2.054709e-03 -1.907610e-02  5.864545e-03
 -1.879550e-03 -1.047221e-02  3.830106e-03
  5.434203e-04  7.156493e-03 -1.350189e-03
    5    3
 -1.008853e-02 -6.748505e-03 -1.949519e-02
 -3.687880e-03 -1.233804e-03 -5.856201e-03
 -1.637831e-03 -3.981838e-04  2.030129e-03
    5    4
 -4.050029e-03 -8.384229e-04 -8.009385e-04
 -8.375602e-04 -2.677953e-04 -1.127774e-04
  8.676180e-04  9.835479e-05  4.060254e-05
    5    5
  4.048643e-01  8.689066e-02 -7.421487e-02
  8.689066e-02  5.608027e-02 -1.641114e-02
 -7.421487e-02 -1.641114e-02  5.065330e-02
    5    6
  1.002150e-02 -3.679973e-03 -2.696753e-03
  3.512792e-03 -1.361054e-03 -8.945372e-04
 -2.847239e-03  8.969778e-04  1.080620e-03
    5    7
  5.659795e-04 -2.806383e-03 -7.581234e-04
  3.543997e-05 -9.411702e-04 -1.967645e-04
 -3.168552e-05 -3.331697e-04 -2.262289e-04
    5    8
 -3.757057e-03 -5.576351e-02 -1.482526e-02
 -1.223261e-02 -8.114147e-03 -4.066600e-05
 -1.776778e-03  1.220295e-02  5.411621e-03
    5    9
 -1.045726e-02  2.837206e-03 -1.429102e-03
 -2.798607e-03  9.039396e-04 -3.931173e-04
  1.499349e-03 -4.742709e-04 -1.854342e-04
    5   10
 -8.681737e-04 -1.964506e-04 -3.000765e-03
 -1.497576e-04 -2.326847e-04 -7.446218e-04
  3.112810e-05 -2.835472e-05  5.929536e-04
    5   11
 -9.828412e-04 -2.354673e-03  1.585316e-03
 -2.803776e-04 -4.556393e-04  3.741581e-04
  8.363201e-05  3.876871e-04 -5.801483e-04
    5   12
 -7.851310e-03  1.291936e-02  5.619266e-02
 -6.124256e-05  5.703634e-03  1.562453e-02
  1.213267e-02  1.631184e-03 -3.663516e-03
    5   13
  1.564586e-03  7.732767e-04 -2.526148e-03
 -4.570166e-04 -8.178463e-04  8.165651e-04
 -2.861834e-04  3.810015e-05  1.968399e-04
    5   14
 -1.958741e-02  2.413614e-02 -8.692786e-03
  3.057716e-03  2.755370e-03 -1.465190e-03
  2.867164e-03 -5.007450e-03  3.651342e-03
    5   15
  4.965331e-03  8.830486e-03  2.509442e-02
  1.536702e-03  3.664458e-03  5.129959e-03
  2.546481e-03 -3.767425e-03 -1.341463e-02
    5   16
  4.052629e-03  1.712095e-03  1.919818e-03
 -3.433010e-04 -7.773004e-04 -2.904163e-04
 -1.530863e-03 -8.121727e-04 -1.111772e-03
    5   17
 -4.288802e-02 -1.359562e-02  1.450598e-02
 -1.000387e-02 -4.233508e-03  3.332347e-03
  1.033822e-02  3.455835e-03 -4.629138e-03
    5   18
 -1.036503e-02  2.746995e-03  4.472943e-03
 -1.407972e-03 -3.837715e-04  4.158069e-04
  1.813117e-03 -3.049247e-04 -6.482257e-04
    5   19
 -5.734455e-04  2.018577e-03  4.219248e-04
  2.248293e-04 -1.751845e-04 -8.968475e-06
  1.349876e-03 -2.626919e-03 -1.739147e-03
    5   20
 -3.977504e-03 -3.394114e-03 -4.297542e-03
 -7.965717e-04 -3.784185e-04 -8.755163e-04
  1.083556e-03  7.799023e-04  1.520735e-03
    5   21
  9.285930e-03 -3.997559e-03  5.735517e-03
  1.620505e-03 -3.187024e-04  1.344854e-03
 -3.491407e-03  1.826892e-03 -2.766997e-03
    5   22
  1.425250e-03 -2.749199e-03  3.135025e-03
  9.342376e-04 -1.592049e-03  1.842952e-03
  1.695126e-04  3.427076e-04  2.227626e-05
    5   23
  1.475668e-03  4.110927e-03  1.350502e-05
  1.016695e-03  2.020373e-03 -7.811938e-04
  2.281704e-04  8.310889e-05 -7.921758e-04
    5   24
 -3.943445e-03  4.524607e-03  3.499381e-03
 -1.126750e-03  1.524066e-03  5.332478e-04
  7.699905e-04 -8.191481e-04 -5.640517e-04
    5   25
 -6.268911e-04  2.206564e-04 -3.241257e-04
 -8.340133e-04 -1.292356e-03 -1.053930e-03
  4.881670e-04  3.474293e-04  6.606862e-04
    5   26
  1.066895e-03  7.110702e-04  7.857578e-05
  5.567624e-04  7.207247e-04 -3.655258e-04
  6.296233e-04  8.872993e-04 -1.707561e-03
    5   27
  1.499239e-04 -1.684886e-04  7.503744e-05
  3.813240e-04 -5.836867e-04 -4.160762e-04
  2.395521e-04 -3.044839e-04 -4.326736e-04
    5   28
 -2.795965e-02  2.750460e-02 -2.758449e-02
  8.505387e-06  1.574099e-02 -1.333872e-02
 -1.247350e-03 -1.212185e-02  1.356358e-02
    5   29
 -4.044185e-03 -1.791096e-03 -2.026393e-03
 -7.332676e-04 -3.677864e-04 -7.441827e-05
  1.111588e-03  6.190632e-04  6.799541e-04
    5   30
  3.856081e-03  1.503448e-03 -2.478525e-03
  1.335891e-03  6.764278e-04 -1.741951e-03
  5.345753e-05 -4.233432e-04 -1.342373e-03
    5   31
  2.559578e-03 -7.031154e-04 -8.072982e-04
  1.457040e-03 -4.514137e-03 -3.862852e-03
  1.006342e-04 -2.557152e-03 -1.206202e-03
    5   32
 -2.266126e-03  6.611356e-04 -5.833814e-04
 -7.050398e-04  3.419580e-04 -2.547259e-04
  5.744763e-04 -1.963357e-04  1.451318e-04
    5   33
  6.882979e-03 -7.464105e-03 -2.400948e-02
  1.924557e-03 -3.410693e-03 -5.796154e-03
 -9.271026e-05  6.368955e-04  6.984276e-03
    5   34
  7.694960e-03  2.421428e-02  6.964515e-03
  2.839125e-04  8.059644e-03  1.755897e-03
 -9.981008e-04 -5.045109e-03 -2.652415e-03
    5   35
 -1.662563e-02 -6.671977e-03  9.790353e-04
 -3.073343e-03 -7.817090e-03  3.713539e-04
  8.050354e-03  3.630968e-03 -9.465987e-03
    5   36
 -6.109231e-04 -4.174826e-05  4.101332e-04
  7.949012e-04  1.829986e-03 -1.086739e-03
  1.659674e-04  1.575056e-03  1.863774e-03
    5   37
 -8.062842e-03  9.631850e-03 -1.993325e-03
 -2.354347e-03  7.261701e-03 -9.408220e-04
  1.921729e-03 -3.607328e-03  9.382853e-05
    5   38
  7.966772e-03  1.678470e-03  1.153537e-02
  2.296218e-03 -1.881802e-04  3.776937e-03
 -7.936183e-04 -2.428640e-06  1.224330e-03
    5   39
  3.363718e-03  1.917494e-03  1.157952e-03
  6.456135e-04  7.389070e-04  4.019245e-04
 -5.670326e-04 -6.967934e-05  2.543280e-04
    5   40
 -3.112551e-01 -6.289749e-02  4.642381e-02
 -6.585996e-02 -5.584492e-02  1.384724e-02
  4.476054e-02  1.269129e-02 -4.979236e-02
    5   41
  1.444594e-02 -1.241531e-02  7.487376e-03
  2.138644e-03  8.177623e-04 -5.147311e-05
 -2.657293e-03  1.430471e-03 -2.144596e-03
    5   42
 -1.508064e-02 -6.363897e-03 -1.062769e-02
 -3.812103e-03 -2.593940e-03 -1.408656e-03
  3.586189e-03  2.829604e-03  9.936689e-03
    5   43
 -6.571160e-03 -1.751003e-03 -1.872605e-03
 -3.147043e-03  2.557760e-03  2.135703e-03
 -3.376771e-05  1.512326e-03  2.118315e-03
    5   44
  2.704959e-02 -3.842612e-03  4.852871e-03
  6.934300e-03 -2.355011e-03  1.374211e-03
 -6.385552e-03  4.184551e-04 -1.782154e-03
    6    1
 -8.247822e-03 -1.249953e-02  5.451769e-02
  1.574157e-05  5.473529e-03 -1.498719e-02
  1.241662e-02 -1.554194e-03 -4.099341e-03
    6    2
 -4.386188e-03  5.452675e-02 -1.513366e-02
  1.208194e-02 -7.608954e-03  3.333206e-05
 -1.553091e-03 -1.272952e-02  5.616183e-03
    6    3
 -1.165471e-03  2.052441e-04 -3.038075e-03
  2.461554e-04 -1.687322e-04  9.544728e-04
  2.227111e-05  3.608658e-06  5.695779e-04
    6    4
 -1.077810e-02 -3.007070e-03 -1.474814e-03
  2.972105e-03  9.612030e-04  4.626457e-04
  1.401444e-03  4.236056e-04 -2.319489e-04
    6    5
  1.002150e-02  3.512792e-03 -2.847239e-03
 -3.679973e-03 -1.361054e-03  8.969778e-04
 -2.696753e-03 -8.945372e-04  1.080620e-03
    6    6
  4.042148e-01 -8.576733e-02 -7.239529e-02
 -8.576733e-02  5.531752e-02  1.624404e-02
 -7.239529e-02  1.624404e-02  5.098758e-02
    6    7
 -1.169130e-03  2.415876e-03  1.667757e-03
  3.332125e-04 -6.345698e-04 -3.944928e-04
  7.547480e-05 -3.518355e-04 -5.998467e-04
    6    8
  2.180722e-03  1.927363e-02  5.932899e-03
  1.535959e-03 -1.028684e-02 -3.799059e-03
  4.026655e-04 -6.741327e-03 -1.257511e-03
    6    9
 -4.107232e-03  8.968012e-04 -8.163284e-04
  7.082402e-04 -2.603705e-04  1.160893e-04
  8.519742e-04 -1.247285e-04  5.755329e-05
    6   10
 -1.023262e-02  6.830035e-03 -1.949631e-02
  3.653543e-03 -1.278595e-03  5.800747e-03
 -1.899466e-03  5.611823e-04  2.018324e-03
    6   11
  4.527373e-04  3.004065e-03 -8.042230e-04
 -4.474804e-05 -1.116696e-03  2.597788e-04
  1.420137e-06  3.816293e-04 -2.421231e-04
    6   12
 -5.465881e-04  4.658221e-04  2.469390e-03
  3.738288e-04 -6.771378e-04 -1.805011e-03
  3.229543e-04 -5.898028e-05 -1.026876e-03
    6   13
 -4.214082e-03 -4.556728e-03  3.482058e-03
  1.232544e-03  1.591536e-03 -7.640955e-04
  6.924352e-04  7.651040e-04 -5.408356e-04
    6   14
 -4.184961e-03  3.303277e-03 -4.551577e-03
  8.000157e-04 -5.880054e-04  1.008930e-03
  1.106800e-03 -6.911197e-04  1.468218e-03
    6   15
  1.448217e-03  2.803934e-03  3.190460e-03
 -9.974405e-04 -1.680561e-03 -1.939623e-03
  2.259733e-04 -2.793194e-04  1.263716e-04
    6   16
  9.387732e-03  4.100583e-03  5.687106e-03
 -1.824158e-03 -3.998132e-04 -1.369089e-03
 -3.402753e-03 -1.851641e-03 -2.695117e-03
    6   17
 -1.050192e-02 -2.780394e-03  4.446801e-03
  1.513545e-03 -3.253075e-04 -5.430858e-04
  1.699040e-03  2.665330e-04 -6.320073e-04
    6   18
 -4.315141e-02  1.352894e-02  1.462787e-02
  1.014839e-02 -4.276407e-03 -3.485025e-03
  9.927314e-03 -3.256997e-03 -4.568967e-03
    6   19
  1.458407e-03 -4.316862e-03  2.276336e-05
 -1.040837e-03  2.076789e-03  9.566064e-04
  2.625264e-04 -1.912468e-04 -8.453692e-04
    6   20
 -1.923784e-02 -2.462524e-02 -8.186842e-03
 -2.366732e-03  2.811035e-03  1.501361e-03
  2.541274e-03  4.828151e-03  3.529082e-03
    6   21
  3.926132e-03 -1.672450e-03  1.868302e-03
  4.560287e-04 -8.186936e-04  4.277837e-04
 -1.560964e-03  8.307648e-04 -1.138002e-03
    6   22
  4.720321e-03 -8.856502e-03  2.551938e-02
 -1.454836e-03  3.671012e-03 -5.331160e-03
  2.752622e-03  3.622207e-03 -1.335375e-02
    6   23
 -7.200353e-04 -1.984657e-03  5.015708e-04
 -1.871168e-04 -1.124327e-04 -5.672487e-05
  1.500474e-03  2.629576e-03 -1.671112e-03
    6   24
  1.423427e-03 -8.584609e-04 -2.628432e-03
  3.501976e-04 -6.816247e-04 -8.096600e-04
 -2.519268e-04 -3.959233e-05  1.653980e-04
    6   25
 -2.850255e-02 -2.736441e-02 -2.797117e-02
  2.216632e-04  1.564317e-02  1.340001e-02
 -6.748224e-04  1.249867e-02  1.403476e-02
    6   26
  1.498159e-04  1.440136e-04  1.231043e-04
 -3.436406e-04 -4.870830e-04  3.075660e-04
  2.667577e-04  3.056022e-04 -4.575689e-04
    6   27
  1.100673e-03 -7.889634e-04  3.070103e-05
 -6.486716e-04  7.821440e-04  5.326921e-04
  5.757353e-04 -8.721734e-04 -1.737843e-03
    6   28
 -7.470796e-04 -1.764195e-04 -4.394124e-04
  1.058582e-03 -1.317731e-03  1.150709e-03
  4.932781e-04 -3.751666e-04  6.423050e-04
    6   29
 -2.399766e-03 -5.052001e-04 -5.583694e-04
  6.340466e-04  2.543881e-04  2.099933e-04
  6.403069e-04  1.910187e-04  1.750868e-04
    6   30
  2.425105e-03  8.748594e-04 -8.796943e-04
 -1.550946e-03 -4.303345e-03  3.458631e-03
  3.187299e-04  2.702243e-03 -1.187147e-03
    6   31
  3.724635e-03 -1.761819e-03 -2.664429e-03
 -1.337737e-03  8.912630e-04  1.837692e-03
 -2.647149e-05  3.689527e-04 -1.478015e-03
    6   32
 -4.465090e-03  1.758972e-03 -2.215966e-03
  8.442201e-04 -4.350542e-04  1.976358e-04
  1.100078e-03 -6.137119e-04  6.395608e-04
    6   33
 -7.146857e-04  4.544953e-05  3.297034e-04
 -8.191516e-04  1.808459e-03  1.226770e-03
  1.869556e-04 -1.569145e-03  1.766975e-03
    6   34
 -1.573499e-02  6.395975e-03  2.989125e-03
  2.710364e-03 -7.912697e-03 -1.375152e-03
  7.700112e-03 -3.737749e-03 -9.936341e-03
    6   35
  7.458020e-03 -2.399365e-02  6.448503e-03
 -2.475549e-04  7.956560e-03 -1.354483e-03
 -1.088568e-03  5.243386e-03 -2.639049e-03
    6   36
  6.592421e-03  7.616935e-03 -2.396829e-02
 -1.867283e-03 -3.480061e-03  5.608585e-03
 -9.047371e-05 -7.482442e-04  7.275935e-03
    6   37
 -3.117624e-01  6.259256e-02  4.498113e-02
  6.602538e-02 -5.611446e-02 -1.391566e-02
  4.416582e-02 -1.233224e-02 -4.936081e-02
    6   38
  3.334852e-03 -1.861982e-03  1.210926e-03
 -7.137630e-04  7.701225e-04 -3.716797e-04
 -5.798190e-04  3.303019e-05  2.804325e-04
    6   39
  8.031032e-03 -1.809056e-03  1.166230e-02
 -2.384873e-03 -1.795839e-04 -3.793603e-03
 -7.034378e-04 -4.396765e-05  1.320366e-03
    6   40
 -8.021171e-03 -9.481057e-03 -1.950426e-03
  2.305123e-03  7.240146e-03  1.063288e-03
  1.821477e-03  3.362182e-03  5.710735e-05
    6   41
  2.687846e-02  3.782153e-03  4.498734e-03
 -6.916172e-03 -2.208054e-03 -1.223301e-03
 -6.399299e-03 -4.910296e-04 -1.843245e-03
    6   42
 -6.712297e-03  1.692112e-03 -1.850488e-03
  3.178646e-03  2.658480e-03 -2.069677e-03
 -2.020265e-04 -1.658739e-03  2.180483e-03
    6   43
 -1.517837e-02  6.498227e-03 -1.065776e-02
  3.894916e-03 -2.730816e-03  1.440357e-03
  3.449851e-03 -2.841854e-03  9.644469e-03
    6   44
  1.445440e-02  1.238876e-02  7.649558e-03
 -2.270629e-03  8.313153e-04  1.076457e-04
 -2.485556e-03 -1.257384e-03 -2.044323e-03
    7    1
 -1.203818e-03  4.832068e-04  6.699075e-03
  5.735421e-03  1.781212e-03 -1.893311e-02
  3.666761e-03 -1.808411e-03 -1.040497e-02
    7    2
  1.051961e-03 -2.979262e-03  9.512981e-04
 -2.684970e-03  1.049597e-02 -3.805748e-03
 -8.806257e-04  3.691650e-03 -1.441516e-03
    7    3
  5.291218e-03 -1.894118e-03  1.219243e-02
 -1.486106e-02 -3.635985e-03 -5.638942e-02
  8.646028e-05 -1.207217e-02 -7.648358e-03
    7    4
  2.194299e-03 -1.714241e-03 -3.839910e-04
 -1.894008e-02 -1.032720e-02 -6.663657e-03
 -5.753217e-03 -3.812281e-03 -1.227489e-03
    7    5
  5.659795e-04  3.543997e-05 -3.168552e-05
 -2.806383e-03 -9.411702e-04 -3.331697e-04
 -7.581234e-04 -1.967645e-04 -2.262289e-04
    7    6
 -1.169130e-03  3.332125e-04  7.547480e-05
  2.415876e-03 -6.345698e-04 -3.518355e-04
  1.667757e-03 -3.944928e-04 -5.998467e-04
    7    7
  4.962131e-02 -7.267258e-02 -1.667515e-02
 -7.267258e-02  4.039733e-01  8.728124e-02
 -1.667515e-02  8.728124e-02  5.604376e-02
    7    8
 -2.708208e-06  7.751256e-04  8.453932e-05
 -7.647044e-04 -4.072624e-03 -8.452234e-04
 -7.607338e-05 -7.865073e-04 -2.498309e-04
    7    9
 -3.764934e-03  1.199116e-02  1.730115e-03
  5.672933e-02 -7.965914e-03  1.297188e-02
  1.529540e-02  5.072016e-05  5.660509e-03
    7   10
 -2.260402e-04 -7.365332e-05 -1.608220e-04
 -6.142265e-04  6.950714e-04 -3.159959e-03
 -1.767007e-04  6.450476e-05 -1.130957e-03
    7   11
 -1.878080e-04  1.540605e-03 -4.894654e-04
 -1.198332e-03 -1.075284e-02  2.950215e-03
 -3.940194e-04 -3.011583e-03  9.473155e-04
    7   12
 -6.506989e-04  1.115854e-04  4.767922e-04
  1.700378e-03 -1.123325e-03 -2.328498e-03
  4.151929e-04 -3.334955e-04 -5.257269e-04
    7   13
  3.518023e-03  2.713151e-03 -5.034887e-03
 -8.329156e-03 -1.994113e-02  2.419836e-02
 -1.432054e-03  2.879170e-03  2.951638e-03
    7   14
 -6.741243e-04  1.796650e-03 -3.119311e-04
  4.596191e-03 -1.054989e-02  2.698259e-03
  5.024627e-04 -1.474830e-03 -3.437538e-04
    7   15
  1.479261e-03  1.101383e-03  8.202561e-04
 -4.326535e-03 -4.123209e-03 -3.126996e-03
 -9.645870e-04 -8.011923e-04 -4.944015e-04
    7   16
 -1.296522e-02  2.577796e-03 -3.614571e-03
  2.503191e-02  4.659761e-03  8.679377e-03
  5.376070e-03  1.405984e-03  3.665350e-03
    7   17
  1.202657e-05  1.185763e-04  3.237398e-04
  3.126804e-03  1.347230e-03 -2.836503e-03
  1.765880e-03  9.700720e-04 -1.662542e-03
    7   18
  2.570997e-04 -3.131299e-04 -9.115977e-06
 -2.460319e-03  1.649683e-03  9.685884e-04
  7.369586e-04 -4.427192e-04 -7.966009e-04
    7   19
 -4.521941e-03  1.016072e-02  3.266718e-03
  1.438446e-02 -4.312396e-02 -1.321444e-02
  3.408394e-03 -1.027625e-02 -4.212852e-03
    7   20
 -1.041189e-03 -1.479713e-03 -7.741291e-04
  1.937196e-03  4.178148e-03  1.853847e-03
 -2.755083e-04 -5.088653e-04 -7.592485e-04
    7   21
 -7.869120e-04  7.482716e-04 -8.663420e-04
  3.465804e-03 -4.109458e-03  4.625627e-03
  7.964980e-04 -1.182621e-03  1.574344e-03
    7   22
 -1.673649e-03  1.446698e-03 -2.692441e-03
  4.831056e-04 -5.913430e-04  1.955122e-03
  3.011274e-05  1.972704e-04 -1.713152e-04
    7   23
 -2.615592e-03 -3.721776e-03  1.731946e-03
  5.839451e-03  9.343480e-03 -4.016151e-03
  1.361225e-03  1.701347e-03 -3.879821e-04
    7   24
 -7.274824e-04  1.352132e-04  2.216992e-05
  1.993800e-04  1.402406e-03  4.132081e-03
 -7.161144e-04  1.037637e-03  2.048308e-03
    7   25
  7.068338e-04  5.369113e-04  3.872755e-04
 -4.273687e-04 -4.873729e-04  3.089827e-04
 -9.923294e-04 -9.606130e-04 -1.294378e-03
    7   26
  1.318918e-02 -1.304847e-03 -1.178226e-02
 -2.769022e-02 -2.880248e-02  2.768435e-02
 -1.298659e-02  1.766767e-04  1.522550e-02
    7   27
 -1.472452e-03  5.322839e-04  7.778424e-04
  5.120383e-05  1.036240e-03  7.294188e-04
 -4.551814e-04  5.632953e-04  7.987277e-04
    7   28
 -4.840970e-04  2.910372e-04 -3.287686e-04
  1.682194e-04  3.229508e-04 -1.804895e-04
 -3.226215e-04  3.719473e-04 -5.445711e-04
    7   29
  7.363823e-04  1.155741e-03  6.541618e-04
 -2.042090e-03 -4.427909e-03 -1.723021e-03
 -1.683686e-04 -7.943506e-04 -3.818917e-04
    7   30
 -3.775026e-06  5.320094e-04 -1.743510e-04
 -5.000769e-04 -2.463315e-03  7.956147e-04
 -1.421166e-04 -7.289248e-04  3.095110e-04
    7   31
 -1.014151e-03  3.469045e-05 -3.282266e-04
 -2.497918e-03  4.179453e-03  1.544891e-03
 -1.465762e-03  1.469207e-03  8.100270e-04
    7   32
 -1.101608e-03  2.014965e-04 -2.526541e-03
 -6.099558e-04  2.621220e-03 -6.891181e-04
 -3.419503e-03  1.538705e-03 -4.433047e-03
    7   33
  7.007914e-03  9.941646e-05  8.493226e-04
 -2.449601e-02  6.830772e-03 -7.725651e-03
 -5.731149e-03  1.878468e-03 -3.495549e-03
    7   34
  1.803994e-03  2.645451e-04  1.496144e-03
  5.289205e-04 -7.911553e-04 -8.701084e-05
 -1.118643e-03  7.181520e-04  1.851773e-03
    7   35
 -2.669650e-03 -1.168974e-03 -5.056347e-03
  6.957516e-03  8.230960e-03  2.477654e-02
  1.567886e-03  3.659048e-04  8.078790e-03
    7   36
 -9.269552e-03  7.988942e-03  3.524377e-03
  1.447627e-03 -1.684213e-02 -6.528727e-03
  7.125092e-04 -3.550919e-03 -8.022346e-03
    7   37
  2.952101e-05  1.924034e-03 -3.457386e-03
 -2.073615e-03 -7.927504e-03  9.398435e-03
 -1.090367e-03 -2.435163e-03  7.317864e-03
    7   38
 -4.907391e-02  4.423734e-02  1.267265e-02
  4.606926e-02 -3.110256e-01 -6.319486e-02
  1.369251e-02 -6.594169e-02 -5.609238e-02
    7   39
  1.067557e-03 -7.959285e-04  2.273248e-05
  1.145268e-02  7.685813e-03  1.688245e-03
  3.879228e-03  2.319499e-03 -1.811567e-04
    7   40
  3.687691e-04 -5.860415e-04 -5.036341e-05
  1.375123e-03  3.320821e-03  1.680454e-03
  3.970827e-04  6.798958e-04  7.391625e-04
    7   41
 -2.303613e-03 -2.659498e-03  1.366498e-03
  7.391165e-03  1.416061e-02 -1.264452e-02
  2.596038e-05  2.219143e-03  7.872053e-04
    7   42
 -1.737184e-03 -6.274547e-03  3.644470e-04
  5.144387e-03  2.713287e-02 -4.345393e-03
  1.196565e-03  6.955226e-03 -2.205867e-03
    7   43
  9.301342e-03  3.657601e-03  2.907796e-03
 -1.050097e-02 -1.502189e-02 -6.240215e-03
 -1.453052e-03 -3.949223e-03 -2.671798e-03
    7   44
  1.979791e-03 -8.355998e-05  1.487897e-03
 -1.858337e-03 -6.378340e-03 -1.938225e-03
  2.001289e-03 -3.161278e-03  2.554914e-03
    8    1
 -2.263232e-04  9.095910e-05  1.592080e-04
  6.581632e-04  7.351748e-04 -3.272221e-03
  1.971847e-04  4.848705e-05 -1.125742e-03
    8    2
 -1.924080e-04 -1.690267e-03  4.637177e-04
  1.259317e-03 -1.135714e-02  3.069237e-03
  4.278986e-04 -3.198090e-03  9.764266e-04
    8    3
 -6.759527e-04 -1.385526e-04 -5.341534e-04
 -1.887966e-03 -1.185547e-03 -2.458942e-03
 -4.730532e-04 -3.831472e-04 -6.013269e-04
    8    4
 -1.163494e-03 -3.509831e-04 -9.583010e-05
 -2.533749e-03 -5.675849e-04 -4.130609e-04
 -1.701419e-03 -4.600455e-04 -6.589796e-04
    8    5
 -3.757057e-03 -1.223261e-02 -1.776778e-03
 -5.576351e-02 -8.114147e-03  1.220295e-02
 -1.482526e-02 -4.066600e-05  5.411621e-03
    8    6
  2.180722e-03  1.535959e-03  4.026655e-04
  1.927363e-02 -1.028684e-02 -6.741327e-03
  5.932899e-03 -3.799059e-03 -1.257511e-03
    8    7
 -2.708208e-06 -7.647044e-04 -7.607338e-05
  7.751256e-04 -4.072624e-03 -7.865073e-04
  8.453932e-05 -8.452234e-04 -2.498309e-04
    8    8
  4.956730e-02  7.331078e-02  1.713074e-02
  7.331078e-02  4.076883e-01  8.941641e-02
  1.713074e-02  8.941641e-02  5.697335e-02
    8    9
  5.621256e-04 -2.284568e-05  4.087182e-05
  2.854234e-03 -9.644824e-04 -3.238153e-04
  7.721961e-04 -2.334582e-04 -2.293384e-04
    8   10
 -1.209350e-03 -3.810221e-04 -6.661337e-03
 -5.852943e-03  2.130403e-03 -1.948039e-02
 -3.798217e-03 -1.735721e-03 -1.051932e-02
    8   11
  1.047919e-03  2.937955e-03 -9.358549e-04
  2.711784e-03  1.014833e-02 -3.750033e-03
  8.631072e-04  3.778855e-03 -1.470681e-03
    8   12
  5.395096e-03  1.651127e-03 -1.237375e-02
  1.516412e-02 -4.175774e-03 -5.618432e-02
 -1.838940e-04 -1.218845e-02 -7.457378e-03
    8   13
 -1.670196e-03 -1.432177e-03  2.560125e-03
 -5.112168e-04 -6.757314e-04  1.977688e-03
 -5.588445e-05  1.443446e-04 -1.484764e-04
    8   14
 -2.611661e-03  3.639161e-03 -1.815038e-03
 -5.984669e-03  9.351764e-03 -4.264075e-03
 -1.485947e-03  1.722971e-03 -4.548161e-04
    8   15
 -7.291838e-04 -1.814465e-04 -6.039699e-05
 -1.358581e-04  1.426583e-03  4.290567e-03
  7.511239e-04  1.054807e-03  2.157559e-03
    8   16
  2.545699e-04  2.905501e-04 -1.865216e-05
  2.553810e-03  1.671440e-03  9.692710e-04
 -7.815437e-04 -4.649080e-04 -8.051903e-04
    8   17
 -7.873751e-04 -7.543415e-04  8.560271e-04
 -3.533358e-03 -4.317742e-03  4.508680e-03
 -8.140627e-04 -1.229624e-03  1.564758e-03
    8   18
 -1.294569e-02 -2.598494e-03  4.003176e-03
 -2.546028e-02  4.735919e-03  8.933012e-03
 -5.714615e-03  1.332850e-03  3.739914e-03
    8   19
 -1.040801e-03  1.457757e-03  7.740742e-04
 -1.882068e-03  4.118207e-03  1.806389e-03
  2.846740e-04 -5.085034e-04 -7.949423e-04
    8   20
 -4.522650e-03 -1.013756e-02 -3.157457e-03
 -1.462778e-02 -4.359407e-02 -1.301564e-02
 -3.648626e-03 -1.075399e-02 -4.266862e-03
    8   21
  1.057385e-05 -1.435213e-04 -3.448618e-04
 -3.236561e-03  1.367288e-03 -3.060257e-03
 -1.815560e-03  9.282037e-04 -1.757975e-03
    8   22
  3.508313e-03 -2.746742e-03  4.960249e-03
  8.412299e-03 -2.009178e-02  2.504701e-02
  1.505038e-03  2.589299e-03  2.846150e-03
    8   23
 -6.778925e-04 -1.851401e-03  3.189408e-04
 -4.679283e-03 -1.084498e-02  2.765449e-03
 -5.525517e-04 -1.572265e-03 -3.445994e-04
    8   24
  1.471372e-03 -1.134938e-03 -8.285231e-04
  4.341546e-03 -4.278295e-03 -3.283613e-03
  9.431580e-04 -8.895495e-04 -5.461233e-04
    8   25
 -1.447104e-03 -5.718951e-04 -7.422892e-04
 -1.010167e-04  9.835136e-04  6.884269e-04
  3.903233e-04  5.371514e-04  7.391368e-04
    8   26
 -4.774782e-04 -3.058046e-04  2.982562e-04
 -1.522514e-04  2.610720e-04 -1.253786e-04
  3.614558e-04  4.095946e-04 -5.523236e-04
    8   27
  7.183887e-04 -5.727183e-04 -4.239813e-04
  4.531558e-04 -6.669122e-04  2.280949e-04
  1.059909e-03 -1.038695e-03 -1.428986e-03
    8   28
  1.317950e-02  1.102707e-03  1.195130e-02
  2.716755e-02 -2.839720e-02  2.711530e-02
  1.278812e-02  2.911127e-04  1.535504e-02
    8   29
 -1.018065e-03 -7.592931e-06  4.439352e-04
  2.444992e-03  3.980734e-03  1.449380e-03
  1.474209e-03  1.392172e-03  7.168622e-04
    8   30
 -1.093910e-03 -2.761395e-04  2.488571e-03
  7.184453e-04  2.695938e-03 -8.271167e-04
  3.524791e-03  1.713234e-03 -4.568753e-03
    8   31
  7.333876e-04 -1.212216e-03 -6.784311e-04
  2.141889e-03 -4.738890e-03 -1.998601e-03
  1.633364e-04 -9.469262e-04 -4.218047e-04
    8   32
 -3.205599e-06 -5.699398e-04  1.106386e-04
  4.746157e-04 -2.428422e-03  6.208675e-04
  1.076200e-04 -8.180110e-04  2.661419e-04
    8   33
 -2.660538e-03  8.899406e-04  4.908948e-03
 -6.880913e-03  7.681914e-03  2.439586e-02
 -1.558978e-03  1.871202e-04  7.943592e-03
    8   34
 -9.279344e-03 -8.111415e-03 -3.337938e-03
 -1.384589e-03 -1.414606e-02 -4.084723e-03
 -9.319375e-04 -2.997774e-03 -7.352594e-03
    8   35
  6.992354e-03  3.415944e-04 -6.111426e-04
  2.430686e-02  7.038774e-03 -7.464433e-03
  5.630101e-03  1.819849e-03 -3.427506e-03
    8   36
  1.795666e-03 -6.119453e-05 -1.453637e-03
 -5.589869e-04 -7.979301e-04 -1.964454e-04
  1.100927e-03  7.823086e-04  1.747263e-03
    8   37
  1.052932e-03  7.958805e-04 -1.338651e-04
 -1.171211e-02  7.983663e-03  1.801573e-03
 -3.915188e-03  2.330057e-03 -1.573557e-04
    8   38
  3.530361e-04  6.458279e-04  1.141289e-04
 -1.389342e-03  3.362363e-03  1.844050e-03
 -4.360421e-04  6.576367e-04  7.628881e-04
    8   39
  5.076647e-05 -1.891643e-03  3.447925e-03
  2.138118e-03 -8.021051e-03  9.589754e-03
  1.142015e-03 -2.493565e-03  7.454265e-03
    8   40
 -4.903137e-02 -4.466983e-02 -1.265709e-02
 -4.618187e-02 -3.136296e-01 -6.353020e-02
 -1.392710e-02 -6.612081e-02 -5.619024e-02
    8   41
  9.270822e-03 -3.476024e-03 -2.914427e-03
  1.070744e-02 -1.511802e-02 -6.370603e-03
  1.637873e-03 -4.095182e-03 -2.704593e-03
    8   42
  1.969816e-03  1.117226e-04 -1.500497e-03
  1.778103e-03 -6.564714e-03 -1.887076e-03
 -2.070412e-03 -3.471436e-03  2.567162e-03
    8   43
 -2.293928e-03  2.605413e-03 -1.377926e-03
 -7.616182e-03  1.447693e-02 -1.284268e-02
 -3.977756e-05  2.219868e-03  7.312900e-04
    8   44
 -1.727034e-03  6.249264e-03 -3.638004e-04
 -4.991562e-03  2.696642e-02 -4.113547e-03
 -1.170654e-03  6.957008e-03 -2.171222e-03
    9    1
 -8.433488e-04  9.468610e-05  3.023477e-03
  1.491487e-04 -2.456700e-04 -8.371074e-04
 -4.476519e-06 -1.150688e-05  5.580899e-04
    9    2
 -9.627415e-04  2.653145e-03 -1.714754e-03
  2.625984e-04 -5.579287e-04  4.066566e-04
 -4.694171e-05  3.241086e-04 -5.900207e-04
    9    3
 -7.249174e-03 -1.214449e-02 -5.555845e-02
 -2.425982e-04  5.359567e-03  1.513723e-02
 -1.216736e-02  1.692857e-03 -4.176073e-03
    9    4
  1.003955e-02  3.581454e-03  2.790329e-03
 -3.605826e-03 -1.418506e-03 -9.021164e-04
  2.811309e-03  9.366302e-04  1.053287e-03
    9    5
 -1.045726e-02 -2.798607e-03  1.499349e-03
  2.837206e-03  9.039396e-04 -4.742709e-04
 -1.429102e-03 -3.931173e-04 -1.854342e-04
    9    6
 -4.107232e-03  7.082402e-04  8.519742e-04
  8.968012e-04 -2.603705e-04 -1.247285e-04
 -8.163284e-04  1.160893e-04  5.755329e-05
    9    7
 -3.764934e-03  5.672933e-02  1.529540e-02
  1.199116e-02 -7.965914e-03  5.072016e-05
  1.730115e-03  1.297188e-02  5.660509e-03
    9    8
  5.621256e-04  2.854234e-03  7.721961e-04
 -2.284568e-05 -9.644824e-04 -2.334582e-04
  4.087182e-05 -3.238153e-04 -2.293384e-04
    9    9
  4.052329e-01 -8.691097e-02  7.263076e-02
 -8.691097e-02  5.613792e-02 -1.644509e-02
  7.263076e-02 -1.644509e-02  5.080651e-02
    9   10
 -3.894074e-04  5.064418e-04 -2.563607e-03
  3.371591e-04 -6.622659e-04  1.655087e-03
 -3.068028e-04  8.693366e-05 -1.125292e-03
    9   11
  2.067035e-03  1.919251e-02 -5.869562e-03
  1.779422e-03 -1.056045e-02  3.902815e-03
 -5.170843e-04  6.852791e-03 -1.293169e-03
    9   12
 -1.011653e-02  6.544939e-03  1.920726e-02
  3.757009e-03 -1.255631e-03 -5.954064e-03
  1.906922e-03 -4.876353e-04  1.883172e-03
    9   13
  1.427042e-03  2.717805e-03 -3.173386e-03
 -9.740631e-04 -1.665157e-03  1.763325e-03
 -1.692536e-04  3.586344e-04  3.993535e-05
    9   14
  1.488748e-03 -4.015765e-03 -6.300744e-05
 -1.075807e-03  1.903886e-03 -8.513688e-04
 -2.197714e-04  1.308636e-04 -8.343443e-04
    9   15
 -3.933922e-03 -4.424314e-03 -3.328465e-03
  1.072879e-03  1.500649e-03  5.792427e-04
 -7.469493e-04 -7.822434e-04 -5.128204e-04
    9   16
 -1.036527e-02 -2.677766e-03 -4.419691e-03
  1.453996e-03 -4.277683e-04  4.217361e-04
 -1.744117e-03 -2.690560e-04 -6.643052e-04
    9   17
  9.278929e-03  4.109151e-03 -5.544819e-03
 -1.709912e-03 -3.505440e-04  1.233562e-03
  3.450074e-03  1.901233e-03 -2.715213e-03
    9   18
  4.094298e-03 -1.707121e-03 -1.864697e-03
  2.852160e-04 -7.982388e-04 -3.679184e-04
  1.540813e-03 -8.259830e-04 -1.172714e-03
    9   19
 -3.995424e-03  3.616527e-03  4.412558e-03
  8.023106e-04 -5.576508e-04 -8.786773e-04
 -1.068142e-03  7.820119e-04  1.470101e-03
    9   20
 -5.371686e-04 -1.916110e-03 -3.180781e-04
 -2.537054e-04 -2.070279e-04 -1.116077e-04
 -1.363064e-03 -2.622300e-03 -1.682965e-03
    9   21
 -4.293131e-02  1.335926e-02 -1.467344e-02
  1.032986e-02 -4.300616e-03  3.556821e-03
 -9.987281e-03  3.223346e-03 -4.589653e-03
    9   22
  1.556511e-03 -7.737844e-04  2.513418e-03
  4.759929e-04 -8.107765e-04  9.014698e-04
  2.977777e-04  3.457725e-05  1.550659e-04
    9   23
 -1.959667e-02 -2.471233e-02  8.426013e-03
 -2.715299e-03  2.979412e-03 -1.607408e-03
 -2.522114e-03 -4.852900e-03  3.469493e-03
    9   24
  4.978605e-03 -9.119510e-03 -2.498094e-02
 -1.529784e-03  3.691981e-03  5.447806e-03
 -2.484314e-03 -3.859212e-03 -1.298353e-02
    9   25
  1.822372e-04  2.678313e-04  1.421852e-06
 -3.605742e-04 -6.412691e-04 -4.036157e-04
 -2.321513e-04 -2.913768e-04 -4.041045e-04
    9   26
 -2.797188e-02 -2.729765e-02  2.754378e-02
 -1.925298e-04  1.566713e-02 -1.337662e-02
  1.007508e-03 -1.241078e-02  1.387451e-02
    9   27
 -6.270780e-04 -1.189331e-04  3.504137e-04
  8.800477e-04 -1.361296e-03 -1.122260e-03
 -5.198234e-04  3.738528e-04  6.645539e-04
    9   28
  1.033848e-03 -6.159039e-04 -1.442897e-04
 -5.171100e-04  7.114870e-04 -3.709268e-04
 -6.226804e-04  8.785400e-04 -1.695064e-03
    9   29
  2.638085e-03  7.347031e-04  8.114883e-04
 -1.514942e-03 -4.339469e-03 -3.496779e-03
 -1.574191e-04 -2.633591e-03 -1.145737e-03
    9   30
 -2.268261e-03 -6.612642e-04  7.213576e-04
  6.745583e-04  3.215787e-04 -3.522266e-04
 -5.482810e-04 -1.726856e-04  1.735860e-04
    9   31
 -4.053116e-03  1.984403e-03  2.199182e-03
  7.252681e-04 -4.040273e-04 -9.145820e-05
 -1.065449e-03  7.166187e-04  6.875985e-04
    9   32
  3.818905e-03 -1.379384e-03  2.494371e-03
 -1.351020e-03  6.430666e-04 -1.612387e-03
 -4.902046e-05 -4.296875e-04 -1.356456e-03
    9   33
 -1.671910e-02  3.657237e-03 -2.752773e-03
  3.303505e-03 -7.104903e-03  9.199984e-04
 -7.845143e-03  3.049774e-03 -9.765154e-03
    9   34
 -5.782222e-04  6.751654e-05 -3.245545e-04
 -8.514923e-04  1.754478e-03 -1.084206e-03
 -1.483820e-04  1.568428e-03  1.806282e-03
    9   35
  6.879815e-03  7.951703e-03  2.423995e-02
 -1.881810e-03 -3.524830e-03 -5.741781e-03
  1.310197e-04  8.123356e-04  7.172322e-03
    9   36
  7.715427e-03 -2.383456e-02 -6.816833e-03
 -2.893924e-04  7.819524e-03  1.586003e-03
  1.044947e-03 -5.162984e-03 -2.719961e-03
    9   37
  3.348351e-03 -1.935481e-03 -1.167037e-03
 -6.896069e-04  7.346603e-04  3.664726e-04
  5.756598e-04 -7.464467e-05  2.324120e-04
    9   38
 -3.114240e-01  6.424058e-02 -4.585046e-02
  6.554054e-02 -5.618696e-02  1.356943e-02
 -4.444471e-02  1.292177e-02 -4.962339e-02
    9   39
 -8.031124e-03 -9.536109e-03  2.057936e-03
  2.362691e-03  7.266622e-03 -1.048327e-03
 -1.866395e-03 -3.465479e-03  1.491418e-04
    9   40
  7.996773e-03 -1.821060e-03 -1.166993e-02
 -2.357320e-03 -1.739857e-04  3.887912e-03
  7.716713e-04 -2.022323e-05  1.288203e-03
    9   41
 -6.632946e-03  1.692205e-03  1.885940e-03
  3.175876e-03  2.506774e-03  2.045805e-03
  1.269651e-04  1.539520e-03  2.100575e-03
    9   42
  2.707843e-02  3.900808e-03 -4.657510e-03
 -6.954962e-03 -2.115095e-03  1.228168e-03
  6.437019e-03  4.077389e-04 -1.817806e-03
    9   43
  1.448985e-02  1.246431e-02 -7.442344e-03
 -2.271441e-03  7.965271e-04  3.098232e-05
  2.592851e-03  1.332761e-03 -2.067860e-03
    9   44
 -1.502923e-02  6.447742e-03  1.055554e-02
  3.882276e-03 -2.758606e-03 -1.539211e-03
 -3.438763e-03  2.835793e-03  9.725607e-03
   10    1
 -1.227604e-03 -9.209349e-04  3.582299e-03
  9.375838e-04  1.154204e-03 -3.046187e-03
 -3.603059e-03 -3.046486e-03  1.062920e-02
   10    2
 -5.295345e-04  1.532503e-03 -3.430540e-04
  5.492569e-05 -1.272710e-03  3.652720e-04
 -2.642827e-04  2.941330e-03 -6.122300e-04
   10    3
 -2.599880e-04 -1.175095e-04 -9.136593e-04
  3.067359e-05  8.723209e-06  8.240826e-04
 -6.248946e-04 -7.799400e-04 -3.905758e-03
   10    4
 -8.301616e-03 -6.318238e-05 -1.228368e-02
  1.214347e-02  5.450711e-03 -1.701293e-03
 -5.532868e-02 -1.524194e-02 -3.959874e-03
   10    5
 -8.681737e-04 -1.497576e-04  3.112810e-05
 -1.964506e-04 -2.326847e-04 -2.835472e-05
 -3.000765e-03 -7.446218e-04  5.929536e-04
   10    6
 -1.023262e-02  3.653543e-03 -1.899466e-03
  6.830035e-03 -1.278595e-03  5.611823e-04
 -1.949631e-02  5.800747e-03  2.018324e-03
   10    7
 -2.260402e-04 -6.142265e-04 -1.767007e-04
 -7.365332e-05  6.950714e-04  6.450476e-05
 -1.608220e-04 -3.159959e-03 -1.130957e-03
   10    8
 -1.209350e-03 -5.852943e-03 -3.798217e-03
 -3.810221e-04  2.130403e-03 -1.735721e-03
 -6.661337e-03 -1.948039e-02 -1.051932e-02
   10    9
 -3.894074e-04  3.371591e-04 -3.068028e-04
  5.064418e-04 -6.622659e-04  8.693366e-05
 -2.563607e-03  1.655087e-03 -1.125292e-03
   10   10
  5.580632e-02 -1.685695e-02  8.675053e-02
 -1.685695e-02  5.079647e-02 -7.518460e-02
  8.675053e-02 -7.518460e-02  4.087438e-01
   10   11
  5.689689e-03  1.573779e-02 -4.743738e-05
  1.665948e-03 -3.607810e-03  1.206147e-02
  1.295884e-02  5.626657e-02 -7.737789e-03
   10   12
  9.045622e-04 -3.975664e-04 -2.769242e-03
 -5.038691e-04 -1.525292e-04  1.586012e-03
  3.076950e-03 -1.509033e-03 -1.117699e-02
   10   13
 -3.733486e-04  4.434087e-04 -1.457141e-03
 -3.344269e-04 -6.911643e-04  1.900932e-03
  2.874942e-03  4.601128e-03 -1.089029e-02
   10   14
 -7.826379e-04  9.122872e-04 -4.910467e-04
  5.412986e-06  1.559544e-04 -3.018357e-04
  9.625202e-04 -2.604837e-03  1.721383e-03
   10   15
 -6.845301e-04 -2.731997e-04 -4.474735e-04
 -7.533690e-04 -1.101044e-03 -1.613015e-03
  1.695014e-03  1.876272e-03  4.100682e-03
   10   16
 -4.520907e-04 -8.689507e-04 -7.122708e-04
  9.197875e-04  1.531045e-03  1.111503e-03
 -3.520096e-03 -4.640850e-03 -4.235362e-03
   10   17
 -1.482980e-04 -3.713453e-05  2.746868e-04
 -2.547868e-03 -1.753324e-03  1.470031e-03
  2.113634e-03  5.384103e-04 -7.705342e-04
   10   18
  2.949033e-03 -1.517327e-03  3.110102e-03
 -5.265819e-03  3.648401e-03  2.779164e-03
  2.490315e-02 -8.677498e-03 -2.025899e-02
   10   19
 -1.525586e-03  1.727926e-03  9.301126e-04
  3.040020e-04 -4.192492e-05  1.098960e-04
 -2.763781e-03  3.511476e-03  1.472622e-03
   10   20
  3.574732e-03  5.263071e-03  1.454104e-03
 -3.813440e-03 -1.320395e-02  2.892679e-03
  9.058859e-03  2.539249e-02  4.447631e-03
   10   21
  1.818873e-03 -7.368454e-04  1.004377e-03
 -3.346241e-06 -7.379739e-04  1.767882e-04
  4.384809e-03  1.944113e-05  1.557127e-03
   10   22
 -4.209539e-03  3.334808e-03 -1.026943e-02
  3.370239e-03 -4.636231e-03  1.055456e-02
 -1.336469e-02  1.443283e-02 -4.408927e-02
   10   23
  1.508222e-03  5.699518e-04 -1.091586e-03
 -8.396578e-04 -6.474179e-04  7.454708e-04
  4.765205e-03  3.400844e-03 -4.261974e-03
   10   24
 -2.811666e-04  1.291618e-03  1.653774e-03
  1.729439e-03 -2.623415e-03 -3.823272e-03
 -4.053488e-03  6.027589e-03  9.651384e-03
   10   25
 -1.174880e-03 -1.013132e-03 -8.773189e-04
  4.366167e-04  6.882142e-04  5.579252e-04
  1.679810e-05 -3.772762e-04 -6.514279e-04
   10   26
 -6.002652e-04 -4.480910e-04  4.517511e-04
 -3.738631e-04 -4.752365e-04  2.773298e-04
  7.876959e-05  1.884546e-04  1.616315e-04
   10   27
  1.572705e-02 -1.325576e-02 -1.707423e-04
 -1.196538e-02  1.321132e-02 -1.269603e-03
  2.709100e-02 -2.711962e-02 -2.848652e-02
   10   28
  6.823587e-04 -3.421055e-04  5.233034e-04
  7.352194e-04 -1.557263e-03  5.696242e-04
  9.622578e-04  1.592629e-04  1.169567e-03
   10   29
 -2.643908e-04 -7.035167e-05 -6.417219e-04
  6.389777e-04  7.951705e-04  1.152788e-03
 -1.829740e-03 -2.337074e-03 -4.554436e-03
   10   30
 -4.495928e-03 -3.741711e-03  1.668198e-03
 -2.510305e-03 -1.140969e-03  2.380719e-04
 -3.784957e-04 -6.449481e-04  2.672515e-03
   10   31
  3.650147e-04 -3.208103e-04 -7.994720e-04
 -1.306097e-04  3.880165e-05  5.267337e-04
  5.456877e-04 -4.553152e-04 -2.404596e-03
   10   32
  7.104116e-04 -1.522166e-03  1.333823e-03
 -3.670145e-04 -1.074625e-03  1.513767e-04
  1.948588e-03 -2.589932e-03  3.995528e-03
   10   33
 -3.532312e-03 -5.973026e-03  1.887400e-03
  6.640976e-04  7.031435e-03  3.081595e-05
 -7.657427e-03 -2.447656e-02  6.897810e-03
   10   34
 -7.768716e-03  1.545034e-04 -3.276282e-03
  3.483634e-03 -9.199194e-03  7.839562e-03
 -5.257034e-03  5.890465e-04 -1.595064e-02
   10   35
  1.888438e-03 -1.047078e-03  8.093341e-04
  1.524217e-03  1.827668e-03  1.871254e-04
  4.380471e-05  4.709847e-04 -6.527142e-04
   10   36
  8.188986e-03  1.864230e-03  4.978198e-04
 -5.027673e-03 -2.720954e-03 -1.148443e-03
  2.445964e-02  7.152581e-03  8.229739e-03
   10   37
  7.275856e-03 -1.075010e-03 -2.337679e-03
 -3.573948e-03  1.220152e-04  1.900236e-03
  9.711735e-03 -2.199746e-03 -7.996991e-03
   10   38
  7.888519e-04  3.743176e-04  6.629896e-04
 -7.802522e-05  3.461121e-04 -5.828840e-04
  1.966077e-03  1.250307e-03  3.257978e-03
   10   39
 -5.636806e-02  1.397561e-02 -6.552999e-02
  1.316101e-02 -4.970575e-02  4.573936e-02
 -6.440066e-02  4.715755e-02 -3.126181e-01
   10   40
 -2.149004e-04  3.768042e-03  2.278557e-03
  8.867281e-06  1.091017e-03 -8.170780e-04
  1.835743e-03  1.177798e-02  7.869932e-03
   10   41
  8.410419e-04 -8.430435e-05  2.050633e-03
  1.439964e-03 -2.312275e-03 -2.739650e-03
 -1.272590e-02  7.662240e-03  1.456524e-02
   10   42
  2.650782e-03  2.198525e-03 -3.336911e-03
  1.543686e-03  2.104621e-03 -3.217605e-05
 -1.754579e-03 -1.907603e-03 -6.575364e-03
   10   43
 -2.298070e-03  1.317983e-03  6.997518e-03
  3.190112e-04 -1.756545e-03 -6.365885e-03
 -3.957130e-03  4.838793e-03  2.711291e-02
   10   44
 -2.633178e-03 -1.458423e-03 -3.920649e-03
  2.960089e-03  9.553834e-03  3.620351e-03
 -6.495742e-03 -1.068175e-02 -1.515263e-02
   11    1
 -5.203773e-04 -7.292095e-05  2.743386e-04
 -1.616716e-03 -1.326357e-03  2.624892e-03
  3.572520e-04  3.681277e-04 -5.603659e-04
   11    2
  8.100442e-05 -9.328071e-04  1.155731e-04
  9.627363e-04 -3.800791e-03  7.877662e-04
 -1.512892e-04  7.709715e-04 -2.619227e-04
   11    3
 -2.082250e-04  2.573398e-05 -4.649954e-04
  1.016835e-03  6.898162e-04  3.092016e-03
 -3.012972e-04 -4.588175e-05 -1.000505e-03
   11    4
 -4.331910e-03 -1.222926e-02  1.597481e-03
 -5.590761e-02 -7.740790e-03 -1.266003e-02
  1.510297e-02 -2.360206e-05  5.496433e-03
   11    5
 -9.828412e-04 -2.803776e-04  8.363201e-05
 -2.354673e-03 -4.556393e-04  3.876871e-04
  1.585316e-03  3.741581e-04 -5.801483e-04
   11    6
  4.527373e-04 -4.474804e-05  1.420137e-06
  3.004065e-03 -1.116696e-03  3.816293e-04
 -8.042230e-04  2.597788e-04 -2.421231e-04
   11    7
 -1.878080e-04 -1.198332e-03 -3.940194e-04
  1.540605e-03 -1.075284e-02 -3.011583e-03
 -4.894654e-04  2.950215e-03  9.473155e-04
   11    8
  1.047919e-03  2.711784e-03  8.631072e-04
  2.937955e-03  1.014833e-02  3.778855e-03
 -9.358549e-04 -3.750033e-03 -1.470681e-03
   11    9
  2.067035e-03  1.779422e-03 -5.170843e-04
  1.919251e-02 -1.056045e-02  6.852791e-03
 -5.869562e-03  3.902815e-03 -1.293169e-03
   11   10
  5.689689e-03  1.665948e-03  1.295884e-02
  1.573779e-02 -3.607810e-03  5.626657e-02
 -4.743738e-05  1.206147e-02 -7.737789e-03
   11   11
  4.922400e-02  7.142636e-02 -1.635649e-02
  7.142636e-02  4.067976e-01 -8.787642e-02
 -1.635649e-02 -8.787642e-02  5.607379e-02
   11   12
 -1.202167e-03 -3.700864e-04  6.669996e-03
 -5.790685e-03  2.055570e-03  1.914843e-02
  3.849529e-03  1.861862e-03 -1.047470e-02
   11   13
 -8.170505e-04 -2.768839e-04  1.992977e-04
 -1.642368e-04  1.335502e-03 -4.261849e-03
 -8.178721e-04 -1.053613e-03  2.075606e-03
   11   14
 -1.103810e-03  1.627194e-03 -8.863216e-04
 -1.921308e-03  4.284669e-03 -1.843443e-03
 -3.314305e-04  4.038815e-04 -7.810737e-04
   11   15
 -1.511847e-03 -1.444216e-03 -2.626113e-03
 -4.059019e-04 -6.456084e-04 -1.949176e-03
 -3.606942e-06 -2.009374e-04 -1.979788e-04
   11   16
 -5.572752e-04 -6.814000e-04 -7.205772e-04
 -3.282693e-03 -4.223068e-03 -4.511393e-03
  6.934248e-04  1.200789e-03  1.560101e-03
   11   17
  1.764057e-04  2.593740e-04  1.135184e-04
  2.580602e-03  1.681724e-03 -9.213603e-04
  7.713043e-04  4.639286e-04 -8.030790e-04
   11   18
  1.675659e-04 -2.266525e-04  2.252598e-04
 -3.099382e-03  1.393774e-03  3.023378e-03
  1.756802e-03 -1.000202e-03 -1.769186e-03
   11   19
 -2.365722e-03  3.528396e-03  1.830914e-03
 -5.624654e-03  9.644858e-03  4.199035e-03
  1.308330e-03 -1.801528e-03 -4.192269e-04
   11   20
 -5.363367e-04 -1.670465e-03 -1.847259e-04
 -4.365284e-03 -1.082188e-02 -2.570503e-03
  4.657878e-04  1.518413e-03 -3.867541e-04
   11   21
 -1.268810e-02 -2.429913e-03 -3.918433e-03
 -2.517519e-02  4.608364e-03 -8.973485e-03
  5.660516e-03 -1.337140e-03  3.762669e-03
   11   22
  1.449387e-03 -1.077747e-03  7.108112e-04
  4.617097e-03 -4.101795e-03  3.159740e-03
 -9.688903e-04  8.035609e-04 -4.453330e-04
   11   23
 -4.492233e-03 -1.000299e-02  3.203754e-03
 -1.445032e-02 -4.363632e-02  1.317507e-02
  3.540477e-03  1.060751e-02 -4.303525e-03
   11   24
  3.414485e-03 -2.545555e-03 -4.835720e-03
  8.341613e-03 -2.011131e-02 -2.457614e-02
 -1.624445e-03 -2.469516e-03  2.922455e-03
   11   25
 -3.867352e-04 -2.034346e-04 -2.174731e-04
 -1.545394e-04  3.221276e-04  1.527694e-04
 -3.185412e-04 -4.563065e-04 -5.643193e-04
   11   26
 -1.607719e-03 -6.563795e-04  7.836241e-04
  4.246004e-05  1.083204e-03 -8.063978e-04
 -4.359015e-04 -5.627105e-04  7.630784e-04
   11   27
  1.361497e-02  9.207377e-04 -1.236974e-02
  2.792729e-02 -2.807075e-02 -2.735619e-02
 -1.313052e-02 -3.762403e-04  1.551836e-02
   11   28
  6.035737e-04 -4.424002e-04  3.321320e-04
  5.068826e-04 -5.226465e-04 -3.025733e-04
 -1.143109e-03  8.875274e-04 -1.332773e-03
   11   29
 -9.556442e-04 -2.530811e-04 -2.533566e-03
  8.725885e-04  2.565975e-03  6.787775e-04
 -3.282355e-03 -1.613085e-03 -4.436047e-03
   11   30
 -1.167644e-03 -1.605887e-04 -2.847752e-04
  2.965723e-03  4.038915e-03 -1.414000e-03
 -1.704039e-03 -1.432749e-03  7.483848e-04
   11   31
  2.034123e-04 -6.175830e-04 -2.113569e-04
  6.621784e-04 -2.356411e-03 -7.451569e-04
 -2.745684e-04  7.741823e-04  3.069006e-04
   11   32
  6.598475e-04 -9.391051e-04  5.662299e-04
  2.461907e-03 -4.368241e-03  1.933205e-03
 -2.500848e-04  7.969250e-04 -3.517018e-04
   11   33
 -9.917661e-03 -8.462511e-03  3.009488e-03
 -2.302008e-03 -1.662913e-02  4.181956e-03
  1.265363e-03  4.068494e-03 -7.549801e-03
   11   34
 -2.680807e-03  9.875287e-04 -5.258924e-03
 -6.632955e-03  7.987769e-03 -2.444080e-02
  1.443180e-03 -3.112896e-04  7.915611e-03
   11   35
  1.875698e-03 -3.955288e-05  1.611681e-03
 -3.622602e-04 -7.484106e-04  9.085447e-05
 -1.153551e-03 -8.538849e-04  1.764056e-03
   11   36
  7.298128e-03  4.328588e-04  9.557077e-04
  2.453866e-02  7.458373e-03  8.196393e-03
 -5.706435e-03 -1.961069e-03 -3.609623e-03
   11   37
  3.009216e-04  5.917461e-04 -4.916281e-05
 -1.384296e-03  3.316451e-03 -1.770047e-03
  3.753124e-04 -6.984931e-04  7.671022e-04
   11   38
  1.346527e-03  7.019216e-04  1.326765e-04
 -1.169282e-02  7.849522e-03 -1.752341e-03
  3.797706e-03 -2.334345e-03 -2.015583e-04
   11   39
 -4.939470e-02 -4.373693e-02  1.277557e-02
 -4.520293e-02 -3.125376e-01  6.351817e-02
  1.355696e-02  6.516051e-02 -5.607140e-02
   11   40
  5.447975e-05 -1.846273e-03 -3.427606e-03
  2.097495e-03 -8.071085e-03 -9.560128e-03
 -1.090180e-03  2.444173e-03  7.394236e-03
   11   41
  2.065550e-03  1.564998e-04  1.557342e-03
  1.970807e-03 -6.450278e-03  1.994123e-03
  1.953299e-03  3.271610e-03  2.536113e-03
   11   42
  9.619951e-03 -3.183452e-03  2.794933e-03
  1.068426e-02 -1.516975e-02  6.471062e-03
 -1.644440e-03  4.058330e-03 -2.719894e-03
   11   43
 -1.822072e-03  6.376983e-03  4.352772e-04
 -4.825197e-03  2.709587e-02  4.238600e-03
  1.253828e-03 -6.928973e-03 -2.236594e-03
   11   44
 -2.084664e-03  2.464123e-03  1.262862e-03
 -7.530903e-03  1.432755e-02  1.286673e-02
 -8.540547e-05 -2.236462e-03  8.457260e-04
   12    1
 -2.736079e-04 -7.123840e-05  7.373908e-04
  1.161648e-04 -9.322308e-05 -7.881349e-04
  9.074934e-04  6.636688e-04 -3.871218e-03
   12    2
 -2.395058e-04 -9.378411e-04  2.182878e-04
 -1.491659e-05  6.464042e-04 -1.564209e-05
  4.523068e-04  3.343066e-03 -1.054004e-03
   12    3
 -1.428243e-03 -9.527577e-04 -3.758738e-03
  9.915387e-04  1.102771e-03  2.898267e-03
  3.928614e-03  2.982341e-03  1.013878e-02
   12    4
 -1.047598e-03 -2.445672e-04 -1.152232e-05
 -2.648470e-04 -2.217335e-04  4.498645e-05
  2.992440e-03  8.503654e-04  6.103314e-04
   12    5
 -7.851310e-03 -6.124256e-05  1.213267e-02
  1.291936e-02  5.703634e-03  1.631184e-03
  5.619266e-02  1.562453e-02 -3.663516e-03
   12    6
 -5.465881e-04  3.738288e-04  3.229543e-04
  4.658221e-04 -6.771378e-04 -5.898028e-05
  2.469390e-03 -1.805011e-03 -1.026876e-03
   12    7
 -6.506989e-04  1.700378e-03  4.151929e-04
  1.115854e-04 -1.123325e-03 -3.334955e-04
  4.767922e-04 -2.328498e-03 -5.257269e-04
   12    8
  5.395096e-03  1.516412e-02 -1.838940e-04
  1.651127e-03 -4.175774e-03 -1.218845e-02
 -1.237375e-02 -5.618432e-02 -7.457378e-03
   12    9
 -1.011653e-02  3.757009e-03  1.906922e-03
  6.544939e-03 -1.255631e-03 -4.876353e-04
  1.920726e-02 -5.954064e-03  1.883172e-03
   12   10
  9.045622e-04 -5.038691e-04  3.076950e-03
 -3.975664e-04 -1.525292e-04 -1.509033e-03
 -2.769242e-03  1.586012e-03 -1.117699e-02
   12   11
 -1.202167e-03 -5.790685e-03  3.849529e-03
 -3.700864e-04  2.055570e-03  1.861862e-03
  6.669996e-03  1.914843e-02 -1.047470e-02
   12   12
  5.526191e-02 -1.654515e-02 -8.728880e-02
 -1.654515e-02  5.018223e-02  7.287861e-02
 -8.728880e-02  7.287861e-02  4.044573e-01
   12   13
 -7.878194e-04 -3.066999e-04  4.396594e-04
 -8.219112e-04 -1.156854e-03  1.617720e-03
 -1.779411e-03 -1.997188e-03  4.171390e-03
   12   14
 -1.654873e-03  1.812536e-03 -9.957940e-04
  3.054461e-04  1.009138e-04 -1.788481e-04
  3.003899e-03 -3.023621e-03  1.318134e-03
   12   15
 -3.061167e-04  4.824521e-04  1.531117e-03
 -2.620136e-04 -6.503062e-04 -1.829696e-03
 -2.597870e-03 -4.528370e-03 -1.072839e-02
   12   16
 -5.186416e-05  2.523831e-05 -1.708487e-04
 -2.486399e-03 -1.744148e-03 -1.485222e-03
 -1.893544e-03 -4.601073e-04 -6.329781e-04
   12   17
 -6.944333e-04 -9.610812e-04  8.153628e-04
  9.118601e-04  1.494878e-03 -1.111009e-03
  3.429436e-03  4.580268e-03 -4.049670e-03
   12   18
  1.883850e-03 -8.379615e-04 -1.108302e-03
  1.434510e-04 -8.142703e-04 -2.566435e-04
 -4.123253e-03 -1.041657e-04  1.474722e-03
   12   19
 -7.417884e-04  7.451741e-04  4.374846e-04
  3.712938e-05  2.416600e-04  3.157781e-04
 -8.205323e-04  2.658929e-03  1.714982e-03
   12   20
  1.526663e-03  7.276316e-04  1.203453e-03
 -8.367249e-04 -7.010915e-04 -7.081253e-04
 -4.367364e-03 -3.183059e-03 -3.954566e-03
   12   21
  3.081694e-03 -1.546963e-03 -2.809609e-03
 -5.020495e-03  3.511378e-03 -2.448889e-03
 -2.453936e-02  8.317880e-03 -2.018004e-02
   12   22
 -4.146406e-04  1.345256e-03 -1.803500e-03
  1.871622e-03 -2.618970e-03  3.790754e-03
  4.220224e-03 -5.894466e-03  9.549256e-03
   12   23
  3.666161e-03  5.448452e-03 -1.268083e-03
 -3.827098e-03 -1.298350e-02 -2.473085e-03
 -8.801180e-03 -2.524210e-02  4.524264e-03
   12   24
 -4.200222e-03  3.475189e-03  1.038818e-02
  3.202850e-03 -4.605186e-03 -1.011526e-02
  1.330923e-02 -1.459246e-02 -4.334307e-02
   12   25
 -5.227494e-04 -3.562572e-04 -3.761408e-04
 -2.851406e-04 -4.112841e-04 -2.207730e-04
  8.759913e-05 -6.829693e-06  3.160697e-04
   12   26
 -1.358286e-03 -1.087377e-03  9.731370e-04
  3.998046e-04  6.759887e-04 -4.928408e-04
 -1.313661e-04  4.254803e-04 -6.823896e-04
   12   27
  7.771409e-04 -4.397451e-04 -6.011056e-04
  7.317154e-04 -1.613759e-03 -6.351289e-04
 -8.089448e-04 -4.505677e-05  1.136046e-03
   12   28
  1.532539e-02 -1.324011e-02 -2.242050e-04
 -1.225760e-02  1.372588e-02  9.594707e-04
 -2.707922e-02  2.794410e-02 -2.849257e-02
   12   29
 -4.133285e-03 -3.516858e-03 -1.499956e-03
 -2.328774e-03 -1.148965e-03 -1.913875e-04
  7.580085e-04  5.949637e-04  2.671732e-03
   12   30
 -4.531712e-04 -2.009391e-04  7.795369e-04
  7.084992e-04  6.881096e-04 -1.044142e-03
  2.132079e-03  2.227840e-03 -4.308034e-03
   12   31
  7.629961e-04 -1.750943e-03 -1.423043e-03
 -2.866533e-04 -1.138610e-03 -1.279530e-04
 -1.481666e-03  2.900363e-03  3.965824e-03
   12   32
  1.522051e-04 -2.327841e-04  7.196596e-04
 -7.209254e-05  1.253100e-04 -5.418612e-04
 -5.447392e-04  7.039318e-04 -2.392967e-03
   12   33
 -7.337051e-03  9.524249e-04  3.243790e-03
  3.209064e-03 -9.831330e-03 -8.212193e-03
  4.367587e-03 -3.233784e-03 -1.600449e-02
   12   34
 -3.503746e-03 -5.862904e-03 -1.974443e-03
  7.385914e-04  7.198269e-03  3.174332e-04
  7.873084e-03  2.478295e-02  7.292358e-03
   12   35
  7.939529e-03  1.740628e-03 -1.637514e-04
 -5.130391e-03 -2.752833e-03  9.726379e-04
 -2.438166e-02 -6.936495e-03  7.705398e-03
   12   36
  1.810968e-03 -1.016194e-03 -7.558285e-04
  1.620178e-03  1.865535e-03 -6.571908e-05
  2.477539e-04 -3.735561e-04 -6.344977e-04
   12   37
  7.656289e-04  3.688172e-04 -7.011190e-04
 -9.637894e-05  3.170542e-04  6.251502e-04
 -1.915297e-03 -1.315990e-03  3.380935e-03
   12   38
  7.216394e-03 -1.057227e-03  2.455105e-03
 -3.365090e-03  5.227237e-05 -1.814347e-03
 -9.480808e-03  2.020924e-03 -7.853154e-03
   12   39
 -2.001759e-04  3.776445e-03 -2.301236e-03
  5.518811e-05  1.228103e-03  7.750055e-04
 -1.786599e-03 -1.172778e-02  7.854919e-03
   12   40
 -5.577865e-02  1.343382e-02  6.532468e-02
  1.287487e-02 -4.922495e-02 -4.500020e-02
  6.416161e-02 -4.562313e-02 -3.117971e-01
   12   41
  2.487415e-03  1.928810e-03  3.192252e-03
  1.547435e-03  2.088631e-03  1.655455e-04
  1.931719e-03  1.962245e-03 -6.429777e-03
   12   42
  6.869399e-04  5.265656e-05 -2.183391e-03
  1.415609e-03 -2.203317e-03  2.630001e-03
  1.275566e-02 -7.603658e-03  1.435874e-02
   12   43
 -2.779764e-03 -1.544483e-03  4.005785e-03
  2.866814e-03  9.514589e-03 -3.286580e-03
  6.424911e-03  1.055135e-02 -1.500738e-02
   12   44
 -2.162064e-03  1.186087e-03 -6.937195e-03
  4.549207e-04 -1.895267e-03  6.439960e-03
  4.240560e-03 -4.880744e-03  2.710620e-02
   13    1
 -4.197685e-03 -3.205339e-03  1.349151e-02
 -3.457295e-03 -4.448715e-03  1.468161e-02
  9.986939e-03  9.893763e-03 -4.348994e-02
   13    2
  1.454339e-03 -4.756423e-03  1.020540e-03
  1.039878e-03 -4.332302e-03  8.508337e-04
 -7.770809e-04  3.311729e-03 -5.509806e-04
   13    3
 -4.638669e-04 -1.894535e-03 -4.264492e-03
 -1.438302e-03 -2.685677e-03 -5.874354e-03
  1.809762e-03  3.582462e-03  9.599837e-03
   13    4
  4.755355e-03  1.343306e-03 -2.713517e-03
  9.027364e-03  3.781180e-03  3.795509e-03
 -2.517974e-02 -5.517178e-03 -1.299570e-02
   13    5
  1.564586e-03 -4.570166e-04 -2.861834e-04
  7.732767e-04 -8.178463e-04  3.810015e-05
 -2.526148e-03  8.165651e-04  1.968399e-04
   13    6
 -4.214082e-03  1.232544e-03  6.924352e-04
 -4.556728e-03  1.591536e-03  7.651040e-04
  3.482058e-03 -7.640955e-04 -5.408356e-04
   13    7
  3.518023e-03 -8.329156e-03 -1.432054e-03
  2.713151e-03 -1.994113e-02  2.879170e-03
 -5.034887e-03  2.419836e-02  2.951638e-03
   13    8
 -1.670196e-03 -5.112168e-04 -5.588445e-05
 -1.432177e-03 -6.757314e-04  1.443446e-04
  2.560125e-03  1.977688e-03 -1.484764e-04
   13    9
  1.427042e-03 -9.740631e-04 -1.692536e-04
  2.717805e-03 -1.665157e-03  3.586344e-04
 -3.173386e-03  1.763325e-03  3.993535e-05
   13   10
 -3.733486e-04 -3.344269e-04  2.874942e-03
  4.434087e-04 -6.911643e-04  4.601128e-03
 -1.457141e-03  1.900932e-03 -1.089029e-02
   13   11
 -8.170505e-04 -1.642368e-04 -8.178721e-04
 -2.768839e-04  1.335502e-03 -1.053613e-03
  1.992977e-04 -4.261849e-03  2.075606e-03
   13   12
 -7.878194e-04 -8.219112e-04 -1.779411e-03
 -3.066999e-04 -1.156854e-03 -1.997188e-03
  4.396594e-04  1.617720e-03  4.171390e-03
   13   13
  1.227133e-01  9.074767e-02 -1.200490e-01
  9.074767e-02  1.182832e-01 -1.198960e-01
 -1.200490e-01 -1.198960e-01  2.609454e-01
   13   14
  2.431684e-02 -2.471997e-02  9.833115e-03
  9.499705e-03 -1.886135e-02  1.089420e-02
 -2.388734e-02  3.611462e-02 -1.871805e-02
   13   15
  2.694463e-03  1.551987e-03  5.168680e-03
  1.494125e-03  3.003058e-04  3.057048e-03
 -4.939350e-03 -3.056151e-03 -9.921495e-03
   13   16
 -1.550697e-02 -9.051611e-03  9.900242e-04
 -1.224294e-02 -4.723043e-03 -1.029908e-03
  2.417634e-02  1.099399e-02  6.479033e-03
   13   17
 -1.409779e-03 -1.554445e-03  1.159454e-03
 -1.535372e-03 -1.868189e-03  9.199350e-04
  3.267159e-03  2.870200e-03 -2.414430e-03
   13   18
 -1.866245e-02  1.027841e-02  1.089242e-02
 -2.365697e-02  2.444018e-02  9.417900e-03
  3.557679e-02 -2.485965e-02 -1.882782e-02
   13   19
 -4.664543e-03  1.135349e-02  9.224069e-03
 -1.274331e-03  6.448711e-03 -1.025075e-03
  1.189161e-02 -2.439557e-02 -1.552789e-02
   13   20
 -2.288908e-04  1.563372e-03  9.028350e-04
  1.124155e-04  2.243227e-03  1.275321e-03
 -2.705087e-04 -3.787166e-03 -2.420097e-03
   13   21
 -2.487838e-03  9.505554e-04 -1.375504e-03
 -2.376431e-04 -2.712599e-04 -3.411588e-05
  3.719223e-03 -1.505049e-03  2.332683e-03
   13   22
 -4.176181e-03  3.148840e-03 -5.550361e-03
 -3.133332e-03  2.891708e-03 -4.963333e-03
  5.443943e-03 -4.935860e-03  8.877341e-03
   13   23
 -1.828538e-03 -2.860290e-03  1.480527e-03
 -9.511488e-04 -2.401653e-03  1.160957e-03
  1.524126e-03  3.166160e-03 -1.414995e-03
   13   24
 -9.109356e-04  5.585838e-04  1.733159e-03
 -5.750269e-04  3.585640e-04  1.554506e-03
  1.660204e-03 -1.495624e-03 -3.791821e-03
   13   25
  4.311341e-03  1.453630e-03 -1.822590e-03
  1.518197e-03  4.296266e-03 -1.941303e-03
 -1.348174e-02 -1.410749e-02 -2.678829e-02
   13   26
  4.711356e-04  4.693879e-04 -1.760833e-04
 -1.265826e-03 -2.073795e-03  1.045010e-03
  3.739008e-07  8.908959e-05 -1.183996e-04
   13   27
 -1.736558e-03  1.003833e-03  5.115975e-04
 -7.084889e-04  4.310288e-04  9.135015e-05
  3.934037e-04  6.425040e-04  1.228016e-03
   13   28
 -4.286293e-04 -2.419996e-04  2.978017e-04
  5.429280e-05 -6.928949e-04  6.408232e-04
  1.512292e-04  6.664079e-04 -8.890710e-04
   13   29
 -1.367925e-02 -1.668697e-02  6.590071e-04
 -1.724770e-02 -1.273162e-02  1.100076e-03
  1.279750e-02  1.334925e-02  2.452009e-02
   13   30
 -1.185737e-03  2.629826e-05  1.101870e-03
 -3.063706e-04 -1.338839e-05  5.051520e-04
  2.106044e-03  1.933119e-04 -2.692323e-03
   13   31
 -3.604919e-04 -8.486537e-04 -6.162984e-04
 -5.609079e-04 -6.022067e-04 -4.595070e-04
 -2.804651e-04  1.613461e-03  2.168284e-03
   13   32
  3.908259e-04 -3.898139e-04  7.560584e-04
  8.862548e-04 -8.274528e-04  1.259562e-03
 -1.121859e-03  1.176086e-03 -2.180459e-03
   13   33
  3.183627e-03  2.707401e-03  6.937130e-04
 -8.969504e-05  2.804987e-03  8.223795e-04
 -2.754694e-03 -1.625987e-03 -2.143941e-03
   13   34
  1.477267e-02 -4.202026e-03 -1.888556e-03
  1.464858e-02 -5.281932e-03 -3.643602e-03
 -2.257090e-02  6.996776e-03  7.201563e-03
   13   35
 -5.037539e-03  1.425695e-02 -4.698525e-03
 -3.050585e-03  1.446958e-02 -2.445047e-03
  6.581464e-03 -2.240247e-02  7.557481e-03
   13   36
 -6.995839e-03 -9.141704e-07 -1.931668e-03
 -2.976096e-04 -8.819781e-03  4.057275e-03
  9.493917e-03  1.581542e-02 -5.367403e-02
   13   37
  9.515450e-04  1.590466e-03 -3.674840e-03
  1.649486e-03  9.185646e-04 -4.217617e-03
  4.423904e-03  4.849677e-03  1.978503e-02
   13   38
 -2.913103e-03  5.249151e-03  4.108512e-03
 -2.235834e-03  1.354827e-02  5.293024e-03
  3.919402e-03 -1.374837e-02 -9.468637e-03
   13   39
  7.113378e-04 -1.412669e-03 -1.549322e-04
 -4.392546e-03 -2.819302e-03 -2.081467e-03
  1.231534e-02  4.900307e-03  4.795429e-03
   13   40
  2.171078e-03  7.909083e-04  6.644321e-04
  1.277933e-03  1.916652e-03  2.014982e-04
 -1.674964e-03 -2.921116e-03 -1.218270e-03
   13   41
 -1.108581e-01 -6.350213e-02  8.819156e-02
 -6.224555e-02 -1.022422e-01  8.162825e-02
  9.210290e-02  8.812027e-02 -1.324623e-01
   13   42
  2.881328e-03 -7.603258e-03 -5.446041e-03
  5.541073e-04 -1.622502e-03 -3.415052e-03
 -5.702238e-03  1.331755e-02  1.106479e-02
   13   43
  1.154444e-02  4.176141e-03  5.522164e-03
  7.833106e-03  2.503203e-03  4.597639e-03
 -1.238153e-02 -5.553940e-03 -1.121546e-02
   13   44
  6.280196e-04 -1.624188e-04 -2.858065e-03
 -4.323580e-04  3.997377e-04 -3.388223e-03
 -8.598622e-04  3.202032e-04  6.891956e-03
   14    1
  1.521835e-03  7.825196e-04 -4.653117e-03
 -5.228883e-04 -7.504687e-04  3.161700e-03
  1.178450e-03  7.740193e-04 -4.310789e-03
   14    2
 -4.477003e-03  1.470965e-02 -3.540146e-03
  9.829978e-03 -4.352729e-02  1.034892e-02
 -3.251308e-03  1.355714e-02 -4.385507e-03
   14    3
  3.684997e-03  3.926430e-03  8.941293e-03
 -5.363776e-03 -1.308132e-02 -2.535172e-02
  1.351079e-03 -2.537555e-03  4.744814e-03
   14    4
 -7.091270e-04  1.505019e-04 -1.484088e-03
  1.941478e-03 -2.359692e-04  2.577743e-03
 -4.785794e-04  1.231300e-05 -1.748367e-03
   14    5
 -1.958741e-02  3.057716e-03  2.867164e-03
  2.413614e-02  2.755370e-03 -5.007450e-03
 -8.692786e-03 -1.465190e-03  3.651342e-03
   14    6
 -4.184961e-03  8.000157e-04  1.106800e-03
  3.303277e-03 -5.880054e-04 -6.911197e-04
 -4.551577e-03  1.008930e-03  1.468218e-03
   14    7
 -6.741243e-04  4.596191e-03  5.024627e-04
  1.796650e-03 -1.054989e-02 -1.474830e-03
 -3.119311e-04  2.698259e-03 -3.437538e-04
   14    8
 -2.611661e-03 -5.984669e-03 -1.485947e-03
  3.639161e-03  9.351764e-03  1.722971e-03
 -1.815038e-03 -4.264075e-03 -4.548161e-04
   14    9
  1.488748e-03 -1.075807e-03 -2.197714e-04
 -4.015765e-03  1.903886e-03  1.308636e-04
 -6.300744e-05 -8.513688e-04 -8.343443e-04
   14   10
 -7.826379e-04  5.412986e-06  9.625202e-04
  9.122872e-04  1.559544e-04 -2.604837e-03
 -4.910467e-04 -3.018357e-04  1.721383e-03
   14   11
 -1.103810e-03 -1.921308e-03 -3.314305e-04
  1.627194e-03  4.284669e-03  4.038815e-04
 -8.863216e-04 -1.843443e-03 -7.810737e-04
   14   12
 -1.654873e-03  3.054461e-04  3.003899e-03
  1.812536e-03  1.009138e-04 -3.023621e-03
 -9.957940e-04 -1.788481e-04  1.318134e-03
   14   13
  2.431684e-02  9.499705e-03 -2.388734e-02
 -2.471997e-02 -1.886135e-02  3.611462e-02
  9.833115e-03  1.089420e-02 -1.871805e-02
   14   14
  1.176150e-01 -1.200657e-01  9.090310e-02
 -1.200657e-01  2.619469e-01 -1.203093e-01
  9.090310e-02 -1.203093e-01  1.238625e-01
   14   15
 -4.660931e-03 -9.660071e-04 -1.228489e-02
  1.083544e-02  6.324310e-03  2.372954e-02
 -8.895780e-03  1.132244e-03 -1.592599e-02
   14   16
  2.309296e-03  1.332228e-03  6.130945e-05
 -3.656344e-03 -2.445860e-03 -1.169726e-04
  1.495269e-03  9.406762e-04 -2.338201e-04
   14   17
  6.568198e-03 -9.426023e-04 -1.192260e-03
 -2.406261e-02 -1.557821e-02  1.204368e-02
  1.137732e-02  9.494900e-03 -4.748880e-03
   14   18
 -1.842388e-02  1.098930e-02  9.520934e-03
  3.562774e-02 -1.915830e-02 -2.396875e-02
 -2.407242e-02  1.015009e-02  2.429696e-02
   14   19
  2.857367e-03 -4.997946e-03 -3.252121e-03
 -4.769043e-03  8.760383e-03  5.311985e-03
  3.072873e-03 -5.506530e-03 -4.313020e-03
   14   20
  4.048489e-04  3.135899e-03  1.560762e-03
 -3.017409e-03 -9.893049e-03 -4.988362e-03
  1.555301e-03  5.182808e-03  2.808239e-03
   14   21
 -2.488977e-03  1.177354e-03 -9.966636e-04
  3.184222e-03 -1.328794e-03  1.413258e-03
 -2.840715e-03  1.529987e-03 -1.842510e-03
   14   22
 -1.832320e-03  9.545534e-04 -1.527321e-03
  2.814484e-03 -2.405030e-03  3.151590e-03
 -1.529057e-03  1.157844e-03 -1.459884e-03
   14   23
  4.035573e-04  1.574484e-03 -5.937580e-04
 -1.557021e-03 -3.906953e-03  1.746429e-03
  6.349951e-04  1.783102e-03 -1.013736e-03
   14   24
 -1.761742e-04 -1.448506e-04 -1.855835e-04
 -1.414335e-03  2.180974e-03  3.732686e-03
  9.645853e-04 -1.342642e-03 -2.544747e-03
   14   25
  4.201884e-03 -1.737533e-03  1.647678e-03
 -1.369004e-02 -2.717618e-02 -1.358047e-02
  1.419424e-03 -1.935846e-03  4.438934e-03
   14   26
  3.514925e-04 -9.109116e-06 -6.969786e-04
  5.533492e-04  1.071776e-03  3.777976e-04
  1.065990e-03  4.809891e-04 -1.831104e-03
   14   27
 -5.723256e-04  5.534007e-04 -2.828097e-05
  6.748155e-04 -9.309616e-04  5.962518e-05
 -2.025445e-04  2.784927e-04 -3.877643e-04
   14   28
 -2.094656e-03  9.601396e-04 -1.277996e-03
  4.563477e-05  3.876220e-07 -6.843929e-05
  4.890160e-04 -2.417046e-04  5.439948e-04
   14   29
 -1.285052e-02  8.361966e-04 -1.722221e-02
  1.314651e-02  2.486607e-02  1.256244e-02
 -1.651775e-02  4.496003e-04 -1.323146e-02
   14   30
 -6.517297e-04 -5.778380e-04 -6.516697e-04
  1.447449e-03  2.039506e-03 -2.276250e-04
 -7.793637e-04 -6.419329e-04 -4.420674e-04
   14   31
 -7.287413e-04  1.189493e-03  8.417794e-04
  1.218968e-03 -2.228008e-03 -1.101455e-03
 -4.130764e-04  6.860943e-04  4.756619e-04
   14   32
 -8.395617e-05  6.240679e-04 -2.737880e-04
  1.631597e-04 -2.597360e-03  1.998548e-03
  2.107909e-06  1.112998e-03 -1.103064e-03
   14   33
  2.931563e-03  8.520291e-04 -6.779954e-06
 -1.569799e-03 -2.186931e-03 -2.853524e-03
  2.655003e-03  6.342593e-04  3.124629e-03
   14   34
  1.469028e-02 -2.286369e-03 -2.934173e-03
 -2.232824e-02  7.445319e-03  6.520529e-03
  1.436175e-02 -4.550015e-03 -4.908241e-03
   14   35
 -9.418463e-03  3.819263e-03 -6.538977e-05
  1.670184e-02 -5.409260e-02  8.632017e-03
  1.237577e-04 -1.906815e-03 -6.487763e-03
   14   36
 -5.531578e-03 -3.788993e-03  1.465390e-02
  7.353492e-03  7.396427e-03 -2.244876e-02
 -4.623582e-03 -2.026126e-03  1.460855e-02
   14   37
  8.510875e-04 -4.146540e-03  1.707495e-03
  4.943226e-03  1.981550e-02  4.956725e-03
  1.584919e-03 -3.635757e-03  1.125426e-03
   14   38
 -2.942912e-03 -2.119090e-03 -4.378206e-03
  5.032179e-03  4.854343e-03  1.229503e-02
 -1.553265e-03 -1.328411e-04  6.268739e-04
   14   39
  2.018289e-03  1.492996e-04  1.289207e-03
 -2.879656e-03 -1.288159e-03 -1.706056e-03
  7.760947e-04  6.624031e-04  2.131761e-03
   14   40
  1.356645e-02  5.405172e-03 -2.266894e-03
 -1.370789e-02 -9.284481e-03  3.905876e-03
  5.362575e-03  4.097008e-03 -2.816255e-03
   14   41
 -1.030946e-01  8.204799e-02 -6.281150e-02
  8.788256e-02 -1.313644e-01  9.159835e-02
 -6.405130e-02  8.855923e-02 -1.117328e-01
   14   42
  2.515541e-03  4.586057e-03  7.947839e-03
 -5.411743e-03 -1.121245e-02 -1.213607e-02
  4.114628e-03  5.547335e-03  1.177759e-02
   14   43
  4.466023e-04 -3.364620e-03 -3.180919e-04
  4.350559e-04  6.883376e-03 -9.471474e-04
 -1.716616e-04 -2.836434e-03  6.482806e-04
   14   44
 -1.599522e-03 -3.380458e-03  5.564090e-04
  1.348789e-02  1.091415e-02 -5.500368e-03
 -7.686473e-03 -5.438021e-03  2.917051e-03
   15    1
 -2.726732e-04 -1.789767e-03  4.085347e-03
 -1.295771e-03 -2.771622e-03  5.886895e-03
 -1.620076e-03 -3.707132e-03  9.599263e-03
   15    2
  3.409356e-03 -8.324726e-03  1.694337e-03
  2.460449e-03 -2.004239e-02 -2.709351e-03
  4.788075e-03 -2.462927e-02  2.936547e-03
   15    3
 -4.162216e-03 -3.353460e-03 -1.355623e-02
 -3.437425e-03 -4.633868e-03 -1.447585e-02
 -1.040331e-02 -1.040598e-02 -4.369635e-02
   15    4
  1.449147e-03 -4.371930e-04  2.778461e-04
  8.578606e-04 -7.816929e-04 -6.259923e-05
  2.610073e-03 -8.573529e-04  1.385011e-04
   15    5
  4.965331e-03  1.536702e-03  2.546481e-03
  8.830486e-03  3.664458e-03 -3.767425e-03
  2.509442e-02  5.129959e-03 -1.341463e-02
   15    6
  1.448217e-03 -9.974405e-04  2.259733e-04
  2.803934e-03 -1.680561e-03 -2.793194e-04
  3.190460e-03 -1.939623e-03  1.263716e-04
   15    7
  1.479261e-03 -4.326535e-03 -9.645870e-04
  1.101383e-03 -4.123209e-03 -8.011923e-04
  8.202561e-04 -3.126996e-03 -4.944015e-04
   15    8
 -7.291838e-04 -1.358581e-04  7.511239e-04
 -1.814465e-04  1.426583e-03  1.054807e-03
 -6.039699e-05  4.290567e-03  2.157559e-03
   15    9
 -3.933922e-03  1.072879e-03 -7.469493e-04
 -4.424314e-03  1.500649e-03 -7.822434e-04
 -3.328465e-03  5.792427e-04 -5.128204e-04
   15   10
 -6.845301e-04 -7.533690e-04  1.695014e-03
 -2.731997e-04 -1.101044e-03  1.876272e-03
 -4.474735e-04 -1.613015e-03  4.100682e-03
   15   11
 -1.511847e-03 -4.059019e-04 -3.606942e-06
 -1.444216e-03 -6.456084e-04 -2.009374e-04
 -2.626113e-03 -1.949176e-03 -1.979788e-04
   15   12
 -3.061167e-04 -2.620136e-04 -2.597870e-03
  4.824521e-04 -6.503062e-04 -4.528370e-03
  1.531117e-03 -1.829696e-03 -1.072839e-02
   15   13
  2.694463e-03  1.494125e-03 -4.939350e-03
  1.551987e-03  3.003058e-04 -3.056151e-03
  5.168680e-03  3.057048e-03 -9.921495e-03
   15   14
 -4.660931e-03  1.083544e-02 -8.895780e-03
 -9.660071e-04  6.324310e-03  1.132244e-03
 -1.228489e-02  2.372954e-02 -1.592599e-02
   15   15
  1.212384e-01  8.997940e-02  1.206604e-01
  8.997940e-02  1.158924e-01  1.202045e-01
  1.206604e-01  1.202045e-01  2.635798e-01
   15   16
 -1.294145e-03 -1.429049e-03 -1.156779e-03
 -1.464549e-03 -1.809064e-03 -9.425440e-04
 -3.205539e-03 -2.874932e-03 -2.415190e-03
   15   17
 -1.516817e-02 -8.856023e-03 -6.795013e-04
 -1.205504e-02 -4.757700e-03  9.861051e-04
 -2.426452e-02 -1.130791e-02  6.255850e-03
   15   18
 -2.381422e-03  9.102239e-04  1.300120e-03
 -2.021174e-04 -2.178899e-04  3.052952e-05
 -3.749941e-03  1.557709e-03  2.327507e-03
   15   19
  2.440877e-02 -2.428710e-02 -1.047458e-02
  1.002722e-02 -1.836833e-02 -1.117836e-02
  2.404818e-02 -3.442755e-02 -1.884441e-02
   15   20
 -1.769083e-03 -2.721285e-03 -1.362961e-03
 -9.685695e-04 -2.406534e-03 -1.142873e-03
 -1.468442e-03 -3.154198e-03 -1.359658e-03
   15   21
 -1.885203e-02  1.078396e-02 -1.092331e-02
 -2.367562e-02  2.487750e-02 -9.566469e-03
 -3.480155e-02  2.479275e-02 -1.847122e-02
   15   22
 -9.144105e-04  5.752516e-04 -1.746048e-03
 -5.955228e-04  4.700945e-04 -1.623316e-03
 -1.771149e-03  1.618008e-03 -3.868167e-03
   15   23
 -1.809646e-04  1.445518e-03 -9.170244e-04
  3.887883e-05  2.287592e-03 -1.299045e-03
  1.554518e-04  3.768373e-03 -2.447941e-03
   15   24
 -3.688093e-03  2.927333e-03  5.229099e-03
 -3.000568e-03  2.898515e-03  4.860117e-03
 -5.216316e-03  4.936975e-03  8.773525e-03
   15   25
  5.228111e-04  4.563425e-04  2.520795e-04
 -1.142432e-03 -1.996708e-03 -9.894308e-04
 -5.867499e-06 -2.379587e-05 -2.401713e-05
   15   26
  4.300029e-03  1.416348e-03  1.272709e-03
  1.750852e-03  4.425393e-03  1.572562e-03
  1.428305e-02  1.433532e-02 -2.698345e-02
   15   27
 -4.183865e-04 -2.553571e-04 -3.535044e-04
  8.695767e-07 -6.126074e-04 -6.149211e-04
 -2.156087e-04 -6.630445e-04 -9.098208e-04
   15   28
 -1.762339e-03  1.004449e-03 -4.713003e-04
 -6.874064e-04  4.771592e-04 -2.670475e-05
 -4.283154e-04 -5.727801e-04  1.194539e-03
   15   29
 -9.333937e-04  1.164341e-04 -1.036585e-03
 -2.357633e-04 -9.376678e-06 -5.493993e-04
 -2.002694e-03 -1.575786e-04 -2.717482e-03
   15   30
 -1.395669e-02 -1.671227e-02 -3.005168e-04
 -1.722913e-02 -1.267501e-02 -9.302584e-04
 -1.235027e-02 -1.243261e-02  2.467738e-02
   15   31
  5.454030e-04 -3.455564e-04 -7.960829e-04
  8.101968e-04 -8.016245e-04 -1.296331e-03
  9.901512e-04 -1.210854e-03 -2.228773e-03
   15   32
 -3.002304e-04 -5.905712e-04  6.233922e-04
 -4.879320e-04 -4.984870e-04  5.636366e-04
  3.885447e-04 -1.474066e-03  2.098275e-03
   15   33
  1.453997e-02 -4.091065e-03  2.187725e-03
  1.479483e-02 -5.259829e-03  3.546727e-03
  2.236217e-02 -6.827323e-03  7.265708e-03
   15   34
  3.193691e-03  2.617035e-03 -5.439451e-04
 -1.596968e-05  2.896745e-03 -6.754810e-04
  2.880412e-03  1.643876e-03 -2.168366e-03
   15   35
 -6.759501e-03 -1.302470e-03  1.616560e-03
 -7.133376e-04 -1.008396e-02 -4.441575e-03
 -1.046554e-02 -1.868410e-02 -5.329952e-02
   15   36
 -4.919197e-03  1.408738e-02  4.681868e-03
 -2.997191e-03  1.464184e-02  2.965811e-03
 -6.474247e-03  2.217902e-02  7.854533e-03
   15   37
 -2.933393e-03  5.204518e-03 -3.957042e-03
 -2.192964e-03  1.349275e-02 -4.989859e-03
 -3.963423e-03  1.370205e-02 -9.264784e-03
   15   38
  7.692752e-04  1.382526e-03  3.832060e-03
  1.588149e-03  8.015113e-04  4.222766e-03
 -4.607443e-03 -4.931750e-03  1.967933e-02
   15   39
  2.237683e-03  7.081270e-04 -6.365233e-04
  1.299189e-03  1.969876e-03 -1.370690e-04
  1.644093e-03  2.866531e-03 -1.189178e-03
   15   40
  6.279579e-04 -1.384388e-03  1.638680e-04
 -4.243349e-03 -2.823437e-03  2.044166e-03
 -1.239452e-02 -5.065037e-03  4.842122e-03
   15   41
  2.721122e-03 -7.339042e-03  5.246655e-03
  5.423466e-04 -1.470370e-03  3.392596e-03
  5.778667e-03 -1.344544e-02  1.110448e-02
   15   42
 -1.094229e-01 -6.263901e-02 -8.838722e-02
 -6.146446e-02 -1.012269e-01 -8.156762e-02
 -9.101831e-02 -8.614953e-02 -1.328970e-01
   15   43
  6.537605e-04 -8.492694e-05  2.820468e-03
 -3.346344e-04  4.165221e-04  3.376661e-03
  1.006505e-03 -4.087405e-04  6.850927e-03
   15   44
  1.118351e-02  3.935980e-03 -5.239400e-03
  7.766337e-03  2.425246e-03 -4.532313e-03
  1.233900e-02  5.473306e-03 -1.122303e-02
   16    1
  2.950527e-03  4.850175e-03 -2.460589e-02
  1.456466e-03  3.410401e-03 -8.393865e-03
 -2.870056e-03  2.471632e-03 -1.993450e-02
   16    2
  1.669965e-04  3.411377e-03 -1.791031e-03
  2.199051e-04  1.577148e-03 -1.003576e-03
 -2.375368e-04  3.007881e-03 -1.704465e-03
   16    3
  2.010782e-03 -5.253307e-05  4.238967e-03
  8.814386e-04 -7.876993e-04 -1.844515e-04
  1.140314e-03 -2.268275e-04  1.422813e-03
   16    4
 -4.310730e-02 -1.048997e-02 -1.003554e-02
 -1.334725e-02 -4.264174e-03 -3.280944e-03
 -1.432560e-02 -3.480389e-03 -4.497504e-03
   16    5
  4.052629e-03 -3.433010e-04 -1.530863e-03
  1.712095e-03 -7.773004e-04 -8.121727e-04
  1.919818e-03 -2.904163e-04 -1.111772e-03
   16    6
  9.387732e-03 -1.824158e-03 -3.402753e-03
  4.100583e-03 -3.998132e-04 -1.851641e-03
  5.687106e-03 -1.369089e-03 -2.695117e-03
   16    7
 -1.296522e-02  2.503191e-02  5.376070e-03
  2.577796e-03  4.659761e-03  1.405984e-03
 -3.614571e-03  8.679377e-03  3.665350e-03
   16    8
  2.545699e-04  2.553810e-03 -7.815437e-04
  2.905501e-04  1.671440e-03 -4.649080e-04
 -1.865216e-05  9.692710e-04 -8.051903e-04
   16    9
 -1.036527e-02  1.453996e-03 -1.744117e-03
 -2.677766e-03 -4.277683e-04 -2.690560e-04
 -4.419691e-03  4.217361e-04 -6.643052e-04
   16   10
 -4.520907e-04  9.197875e-04 -3.520096e-03
 -8.689507e-04  1.531045e-03 -4.640850e-03
 -7.122708e-04  1.111503e-03 -4.235362e-03
   16   11
 -5.572752e-04 -3.282693e-03  6.934248e-04
 -6.814000e-04 -4.223068e-03  1.200789e-03
 -7.205772e-04 -4.511393e-03  1.560101e-03
   16   12
 -5.186416e-05 -2.486399e-03 -1.893544e-03
  2.523831e-05 -1.744148e-03 -4.601073e-04
 -1.708487e-04 -1.485222e-03 -6.329781e-04
   16   13
 -1.550697e-02 -1.224294e-02  2.417634e-02
 -9.051611e-03 -4.723043e-03  1.099399e-02
  9.900242e-04 -1.029908e-03  6.479033e-03
   16   14
  2.309296e-03 -3.656344e-03  1.495269e-03
  1.332228e-03 -2.445860e-03  9.406762e-04
  6.130945e-05 -1.169726e-04 -2.338201e-04
   16   15
 -1.294145e-03 -1.464549e-03 -3.205539e-03
 -1.429049e-03 -1.809064e-03 -2.874932e-03
 -1.156779e-03 -9.425440e-04 -2.415190e-03
   16   16
  2.600072e-01  1.208349e-01  1.192317e-01
  1.208349e-01  1.233304e-01  9.045446e-02
  1.192317e-01  9.045446e-02  1.148549e-01
   16   17
 -3.471489e-03 -1.694863e-03  1.485681e-03
 -1.667124e-03 -9.881290e-04  6.313007e-04
 -1.407291e-03 -6.190203e-04  4.568108e-04
   16   18
 -9.526424e-03  5.073308e-03  3.089479e-03
 -5.001850e-03  2.845193e-03  1.601712e-03
 -3.051643e-03  1.609614e-03  4.103990e-04
   16   19
  6.679447e-03 -2.459224e-02 -1.126612e-02
 -7.559555e-04 -1.582216e-02 -9.231658e-03
  1.126054e-03 -1.232935e-02 -4.721539e-03
   16   20
 -2.459137e-03 -3.217002e-03 -2.700477e-03
 -1.137466e-03 -1.397417e-03 -1.483177e-03
 -9.903673e-04 -1.490137e-03 -1.746019e-03
   16   21
  8.597435e-03 -5.142776e-03  4.968113e-03
  5.239179e-03 -4.073012e-03  3.185712e-03
  4.857668e-03 -3.118318e-03  3.020031e-03
   16   22
 -1.865553e-02  2.393953e-02 -3.465484e-02
 -1.034085e-02  2.489924e-02 -2.424890e-02
 -1.104696e-02  1.013134e-02 -1.863900e-02
   16   23
 -1.842330e-02 -3.477924e-02  2.459384e-02
 -1.103097e-02 -1.898186e-02  1.061740e-02
 -9.763750e-03 -2.373108e-02  2.485926e-02
   16   24
 -2.386369e-03  2.348989e-04  3.773603e-03
 -9.041025e-04 -2.456048e-04  1.544449e-03
 -1.270604e-03  9.258334e-05  2.334410e-03
   16   25
 -7.411469e-05  6.911506e-05 -7.324169e-05
  1.350983e-04  5.887017e-04  5.331260e-04
 -9.457341e-04 -1.165667e-03 -1.959060e-03
   16   26
  1.170629e-03 -4.860093e-04 -6.287691e-04
 -5.292961e-04 -1.942953e-03  1.038923e-03
 -1.664202e-05 -7.265116e-04  4.512246e-04
   16   27
 -2.626981e-02  1.382107e-02  1.421823e-02
  1.352382e-03  4.466134e-03  1.460903e-03
  1.357778e-03  1.811332e-03  4.445967e-03
   16   28
 -8.683435e-04 -9.069325e-05 -6.843312e-04
 -3.086517e-04 -3.263451e-04 -2.328184e-04
 -5.919468e-04  5.611085e-05 -6.155900e-04
   16   29
 -2.632464e-03 -2.072085e-03 -4.089069e-05
 -1.070917e-03 -1.098495e-03  1.284144e-04
 -5.746959e-04 -2.760623e-04  4.392649e-05
   16   30
  2.177674e-03  3.297205e-04 -1.391316e-03
  6.346349e-04 -4.313546e-04 -7.345711e-04
  6.068376e-04 -6.193822e-04 -4.988866e-04
   16   31
  2.439151e-02 -1.221840e-02 -1.247866e-02
 -1.108376e-04 -1.332315e-02 -1.647126e-02
 -6.201763e-04 -1.707516e-02 -1.252147e-02
   16   32
 -2.166344e-03  1.027883e-03 -1.244232e-03
 -7.100583e-04  5.416331e-04 -3.793155e-04
 -1.199292e-03  8.312021e-04 -7.519695e-04
   16   33
  7.188338e-03  2.231713e-02 -7.014110e-03
  1.989509e-03  1.489559e-02 -4.361843e-03
  3.588109e-03  1.501138e-02 -5.381539e-03
   16   34
  7.592355e-03 -6.285856e-03  2.198047e-02
  4.724716e-03 -4.917434e-03  1.451759e-02
  2.758587e-03 -2.956612e-03  1.481744e-02
   16   35
 -2.172643e-03  2.763052e-03  1.641594e-03
 -5.961969e-04  3.197970e-03  2.719664e-03
 -7.432137e-04 -4.179800e-06  2.885400e-03
   16   36
 -5.319902e-02 -1.146865e-02 -1.934717e-02
  2.196928e-03 -7.488532e-03 -9.375323e-04
 -3.658711e-03 -1.121212e-03 -1.003195e-02
   16   37
 -9.558981e-03 -3.879899e-03  1.377777e-02
 -4.102684e-03 -2.775457e-03  5.177918e-03
 -5.232536e-03 -2.159473e-03  1.345852e-02
   16   38
  4.944093e-03 -1.229759e-02 -5.063351e-03
  1.794518e-04  7.481138e-04 -1.496260e-03
  2.132655e-03 -4.320095e-03 -2.820475e-03
   16   39
  1.982587e-02 -4.410437e-03 -4.815153e-03
  3.710414e-03  8.220759e-04  1.471792e-03
  4.311641e-03  1.492372e-03  8.157762e-04
   16   40
 -1.160058e-03  1.707075e-03  2.829302e-03
 -6.002892e-04  2.138706e-03  6.756474e-04
 -9.678543e-05  1.262872e-03  1.917214e-03
   16   41
  1.109373e-02  5.780787e-03 -1.337918e-02
  5.346422e-03  2.843120e-03 -7.548307e-03
  3.420941e-03  5.570471e-04 -1.483906e-03
   16   42
 -1.140168e-02  1.246813e-02  5.609753e-03
 -5.447234e-03  1.156872e-02  4.043101e-03
 -4.592854e-03  7.871872e-03  2.509921e-03
   16   43
 -1.320798e-01 -9.079611e-02 -8.675605e-02
 -8.825528e-02 -1.106770e-01 -6.347098e-02
 -8.141461e-02 -6.201605e-02 -1.020824e-01
   16   44
  7.096559e-03  9.285844e-04 -1.445418e-04
  2.859954e-03  6.482326e-04 -1.113659e-04
  3.405806e-03 -3.470709e-04  3.830768e-04
   17    1
  1.814465e-03 -5.841943e-05 -4.322913e-03
  7.709407e-04 -8.740893e-04  4.958817e-05
 -9.496515e-04  1.348547e-04  1.577695e-03
   17    2
 -1.273544e-02  2.547052e-02 -5.646383e-03
  2.368977e-03  4.716757e-03 -1.349456e-03
  3.747726e-03 -8.697614e-03  3.670494e-03
   17    3
  3.106504e-03  5.235044e-03  2.477346e-02
  1.432028e-03  3.622240e-03  8.629621e-03
  2.634771e-03 -2.851632e-03 -2.024804e-02
   17    4
  3.925774e-03 -4.254717e-04  1.494272e-03
  1.694918e-03 -8.089619e-04  8.175102e-04
 -1.845796e-03  3.037618e-04 -1.129757e-03
   17    5
 -4.288802e-02 -1.000387e-02  1.033822e-02
 -1.359562e-02 -4.233508e-03  3.455835e-03
  1.450598e-02  3.332347e-03 -4.629138e-03
   17    6
 -1.050192e-02  1.513545e-03  1.699040e-03
 -2.780394e-03 -3.253075e-04  2.665330e-04
  4.446801e-03 -5.430858e-04 -6.320073e-04
   17    7
  1.202657e-05  3.126804e-03  1.765880e-03
  1.185763e-04  1.347230e-03  9.700720e-04
  3.237398e-04 -2.836503e-03 -1.662542e-03
   17    8
 -7.873751e-04 -3.533358e-03 -8.140627e-04
 -7.543415e-04 -4.317742e-03 -1.229624e-03
  8.560271e-04  4.508680e-03  1.564758e-03
   17    9
  9.278929e-03 -1.709912e-03  3.450074e-03
  4.109151e-03 -3.505440e-04  1.901233e-03
 -5.544819e-03  1.233562e-03 -2.715213e-03
   17   10
 -1.482980e-04 -2.547868e-03  2.113634e-03
 -3.713453e-05 -1.753324e-03  5.384103e-04
  2.746868e-04  1.470031e-03 -7.705342e-04
   17   11
  1.764057e-04  2.580602e-03  7.713043e-04
  2.593740e-04  1.681724e-03  4.639286e-04
  1.135184e-04 -9.213603e-04 -8.030790e-04
   17   12
 -6.944333e-04  9.118601e-04  3.429436e-03
 -9.610812e-04  1.494878e-03  4.580268e-03
  8.153628e-04 -1.111009e-03 -4.049670e-03
   17   13
 -1.409779e-03 -1.535372e-03  3.267159e-03
 -1.554445e-03 -1.868189e-03  2.870200e-03
  1.159454e-03  9.199350e-04 -2.414430e-03
   17   14
  6.568198e-03 -2.406261e-02  1.137732e-02
 -9.426023e-04 -1.557821e-02  9.494900e-03
 -1.192260e-03  1.204368e-02 -4.748880e-03
   17   15
 -1.516817e-02 -1.205504e-02 -2.426452e-02
 -8.856023e-03 -4.757700e-03 -1.130791e-02
 -6.795013e-04  9.861051e-04  6.255850e-03
   17   16
 -3.471489e-03 -1.667124e-03 -1.407291e-03
 -1.694863e-03 -9.881290e-04 -6.190203e-04
  1.485681e-03  6.313007e-04  4.568108e-04
   17   17
  2.595052e-01  1.211805e-01 -1.196421e-01
  1.211805e-01  1.251088e-01 -9.046764e-02
 -1.196421e-01 -9.046764e-02  1.161682e-01
   17   18
  8.603813e-03 -5.328571e-03 -4.889891e-03
  5.273832e-03 -4.239518e-03 -3.172422e-03
 -4.807162e-03  3.119969e-03  2.977491e-03
   17   19
  2.162078e-03 -3.844162e-03 -1.506637e-03
  1.300122e-03 -2.544234e-03 -9.420980e-04
 -9.880758e-05  1.647719e-04 -2.632433e-04
   17   20
 -1.854486e-02 -3.465658e-02 -2.470560e-02
 -1.086557e-02 -1.872562e-02 -1.046641e-02
  1.004590e-02  2.394242e-02  2.524289e-02
   17   21
 -9.524484e-03  4.892197e-03 -3.112704e-03
 -5.046226e-03  2.786980e-03 -1.623416e-03
  2.991282e-03 -1.558141e-03  4.206933e-04
   17   22
 -2.491547e-03  2.092232e-04 -3.816848e-03
 -9.583199e-04 -2.589795e-04 -1.575822e-03
  1.360714e-03  1.208317e-05  2.334033e-03
   17   23
 -2.494226e-03 -3.281822e-03  2.777761e-03
 -1.188518e-03 -1.468285e-03  1.527865e-03
  9.906794e-04  1.393506e-03 -1.798712e-03
   17   24
 -1.886502e-02  2.332094e-02  3.442713e-02
 -1.056120e-02  2.418029e-02  2.416936e-02
  1.115346e-02 -9.723278e-03 -1.873079e-02
   17   25
  1.113096e-03 -4.831485e-04  6.000594e-04
 -4.457292e-04 -1.885115e-03 -1.036794e-03
  1.573985e-05  6.902741e-04  4.385531e-04
   17   26
 -1.376744e-04 -5.887395e-05  2.027109e-04
  1.242054e-04  5.192351e-04 -4.394415e-04
  1.076512e-03  1.222446e-03 -2.142047e-03
   17   27
 -7.879223e-04 -2.104925e-04  6.579351e-04
 -2.936185e-04 -4.281799e-04  2.340911e-04
  5.577829e-04 -2.987090e-05 -6.282169e-04
   17   28
 -2.655451e-02  1.333663e-02 -1.387660e-02
  1.749485e-03  4.366275e-03 -1.479771e-03
 -1.507349e-03 -1.674939e-03  4.475380e-03
   17   29
  2.102539e-03  3.417419e-04  1.482086e-03
  6.383516e-04 -4.408016e-04  8.303514e-04
 -5.003634e-04  5.401804e-04 -4.863215e-04
   17   30
 -2.881278e-03 -2.122817e-03  8.261150e-05
 -1.180733e-03 -1.150133e-03 -1.043235e-04
  6.855678e-04  2.323879e-04  5.673002e-05
   17   31
 -2.109458e-03  9.730203e-04  1.251022e-03
 -7.865724e-04  4.302227e-04  3.770413e-04
  1.167649e-03 -8.240208e-04 -8.390455e-04
   17   32
  2.385096e-02 -1.240014e-02  1.224719e-02
 -4.960789e-04 -1.359306e-02  1.647953e-02
  1.002536e-03  1.750757e-02 -1.270196e-02
   17   33
  7.329348e-03 -6.402275e-03 -2.175404e-02
  4.628987e-03 -4.985909e-03 -1.458305e-02
 -2.651183e-03  3.018477e-03  1.472369e-02
   17   34
  6.972311e-03  2.210165e-02  7.194773e-03
  1.920547e-03  1.481370e-02  4.775026e-03
 -3.500763e-03 -1.499573e-02 -5.545114e-03
   17   35
 -5.227624e-02 -8.349444e-03  1.889346e-02
  2.473069e-03 -6.205968e-03  5.844688e-05
  3.548163e-03 -1.446585e-04 -9.936806e-03
   17   36
 -2.206718e-03  2.645314e-03 -1.699415e-03
 -6.411147e-04  3.108202e-03 -2.592162e-03
  8.412066e-04  5.579012e-05  3.032403e-03
   17   37
  4.929413e-03 -1.232127e-02  4.926157e-03
  1.950253e-04  4.957925e-04  1.520909e-03
 -2.102209e-03  4.241051e-03 -2.810101e-03
   17   38
 -9.464432e-03 -3.862922e-03 -1.372363e-02
 -4.164595e-03 -2.843226e-03 -5.304092e-03
  5.236013e-03  2.156121e-03  1.350010e-02
   17   39
 -1.187518e-03  1.716167e-03 -2.859647e-03
 -6.131082e-04  2.124450e-03 -6.657424e-04
  1.401425e-04 -1.349887e-03  1.943212e-03
   17   40
  1.969587e-02 -4.208650e-03  4.594034e-03
  3.837999e-03  8.494976e-04 -1.461096e-03
 -4.221346e-03 -1.486938e-03  7.024328e-04
   17   41
 -1.146759e-02  1.240391e-02 -5.724319e-03
 -5.617987e-03  1.158590e-02 -4.131848e-03
  4.601870e-03 -7.864745e-03  2.535375e-03
   17   42
  1.104951e-02  5.761436e-03  1.341898e-02
  5.462707e-03  2.945483e-03  7.768265e-03
 -3.342042e-03 -4.741131e-04 -1.438131e-03
   17   43
  6.900997e-03  9.305140e-04  2.024467e-04
  2.814396e-03  6.505463e-04  1.949258e-04
 -3.287897e-03  3.159308e-04  3.793859e-04
   17   44
 -1.324912e-01 -9.153342e-02  8.597337e-02
 -8.901150e-02 -1.112327e-01  6.287962e-02
  8.170548e-02  6.243941e-02 -1.017670e-01
   18    1
 -4.344110e-04 -9.804846e-04  3.495589e-03
  8.559911e-04  1.521023e-03 -4.614662e-03
  7.450677e-04  1.093857e-03 -4.272050e-03
   18    2
 -5.406435e-04  3.622382e-03 -8.044545e-04
  6.606056e-04 -4.320843e-03  1.215766e-03
  7.730503e-04 -4.759190e-03  1.571286e-03
   18    3
  5.135820e-05  2.513651e-03  1.943087e-03
 -9.326939e-05 -1.722052e-03 -4.894311e-04
  1.308070e-04 -1.557673e-03 -7.850443e-04
   18    4
  9.400020e-03  1.749854e-03  3.426899e-03
 -4.207468e-03 -4.052622e-04 -1.883455e-03
 -5.744508e-03 -1.383174e-03 -2.765096e-03
   18    5
 -1.036503e-02 -1.407972e-03  1.813117e-03
  2.746995e-03 -3.837715e-04 -3.049247e-04
  4.472943e-03  4.158069e-04 -6.482257e-04
   18    6
 -4.315141e-02  1.014839e-02  9.927314e-03
  1.352894e-02 -4.276407e-03 -3.256997e-03
  1.462787e-02 -3.485025e-03 -4.568967e-03
   18    7
  2.570997e-04 -2.460319e-03  7.369586e-04
 -3.131299e-04  1.649683e-03 -4.427192e-04
 -9.115977e-06  9.685884e-04 -7.966009e-04
   18    8
 -1.294569e-02 -2.546028e-02 -5.714615e-03
 -2.598494e-03  4.735919e-03  1.332850e-03
  4.003176e-03  8.933012e-03  3.739914e-03
   18    9
  4.094298e-03  2.852160e-04  1.540813e-03
 -1.707121e-03 -7.982388e-04 -8.259830e-04
 -1.864697e-03 -3.679184e-04 -1.172714e-03
   18   10
  2.949033e-03 -5.265819e-03  2.490315e-02
 -1.517327e-03  3.648401e-03 -8.677498e-03
  3.110102e-03  2.779164e-03 -2.025899e-02
   18   11
  1.675659e-04 -3.099382e-03  1.756802e-03
 -2.266525e-04  1.393774e-03 -1.000202e-03
  2.252598e-04  3.023378e-03 -1.769186e-03
   18   12
  1.883850e-03  1.434510e-04 -4.123253e-03
 -8.379615e-04 -8.142703e-04 -1.041657e-04
 -1.108302e-03 -2.566435e-04  1.474722e-03
   18   13
 -1.866245e-02 -2.365697e-02  3.557679e-02
  1.027841e-02  2.444018e-02 -2.485965e-02
  1.089242e-02  9.417900e-03 -1.882782e-02
   18   14
 -1.842388e-02  3.562774e-02 -2.407242e-02
  1.098930e-02 -1.915830e-02  1.015009e-02
  9.520934e-03 -2.396875e-02  2.429696e-02
   18   15
 -2.381422e-03 -2.021174e-04 -3.749941e-03
  9.102239e-04 -2.178899e-04  1.557709e-03
  1.300120e-03  3.052952e-05  2.327507e-03
   18   16
 -9.526424e-03 -5.001850e-03 -3.051643e-03
  5.073308e-03  2.845193e-03  1.609614e-03
  3.089479e-03  1.601712e-03  4.103990e-04
   18   17
  8.603813e-03  5.273832e-03 -4.807162e-03
 -5.328571e-03 -4.239518e-03  3.119969e-03
 -4.889891e-03 -3.172422e-03  2.977491e-03
   18   18
  2.599966e-01 -1.198646e-01 -1.202198e-01
 -1.198646e-01  1.231680e-01  9.148824e-02
 -1.202198e-01  9.148824e-02  1.183246e-01
   18   19
 -2.472755e-03  3.290950e-03  2.786155e-03
  1.146579e-03 -1.454383e-03 -1.570821e-03
  1.011496e-03 -1.569046e-03 -1.893225e-03
   18   20
  6.688395e-03  2.438671e-02  1.102113e-02
  7.592262e-04 -1.580147e-02 -8.933716e-03
 -1.029448e-03 -1.230563e-02 -4.588024e-03
   18   21
 -3.474426e-03  1.666840e-03 -1.476498e-03
  1.641788e-03 -9.461938e-04  5.939037e-04
  1.356509e-03 -5.859884e-04  3.900146e-04
   18   22
 -1.549439e-02  1.204947e-02 -2.465042e-02
  9.100758e-03 -4.668358e-03  1.150071e-02
 -8.827061e-04 -1.182806e-03  6.233592e-03
   18   23
  2.309719e-03  3.699552e-03 -1.446417e-03
 -1.380411e-03 -2.498116e-03  9.581946e-04
 -8.765573e-05 -2.076316e-04 -2.387048e-04
   18   24
 -1.281739e-03  1.533793e-03  3.249330e-03
  1.429293e-03 -1.852869e-03 -2.935506e-03
  1.177904e-03 -1.033999e-03 -2.488542e-03
   18   25
 -2.592230e-02 -1.340574e-02 -1.337620e-02
 -1.616260e-03  4.588245e-03  1.525589e-03
 -1.677067e-03  1.705070e-03  4.379936e-03
   18   26
 -8.700467e-04  1.052805e-04  6.301001e-04
  2.527432e-04 -4.119993e-04 -2.305442e-04
  5.412300e-04 -3.208687e-05 -6.166157e-04
   18   27
 -8.479488e-05  1.696789e-05  1.024334e-04
 -1.601994e-04  5.076613e-04  4.497976e-04
  1.012290e-03 -1.298861e-03 -2.239237e-03
   18   28
  1.153069e-03  5.463446e-04  5.847260e-04
  4.546686e-04 -1.890638e-03  1.067242e-03
 -6.015859e-05 -7.484003e-04  3.817751e-04
   18   29
  2.446222e-02  1.273920e-02  1.271680e-02
  9.875098e-05 -1.373581e-02 -1.676059e-02
  5.234080e-04 -1.732083e-02 -1.260010e-02
   18   30
 -2.168033e-03 -1.094759e-03  1.237541e-03
  6.728569e-04  4.697429e-04 -3.901278e-04
  1.184823e-03  8.266776e-04 -7.564854e-04
   18   31
 -2.644362e-03  2.149211e-03  1.319990e-04
  1.095840e-03 -1.143709e-03  1.390808e-05
  6.332662e-04 -3.647711e-04 -8.098212e-05
   18   32
  2.150516e-03 -2.932875e-04  1.432397e-03
 -6.536987e-04 -3.874916e-04 -7.802247e-04
 -6.590002e-04 -6.065632e-04 -5.851600e-04
   18   33
 -2.167724e-03 -2.779598e-03 -1.652830e-03
  5.674631e-04  3.145230e-03  2.680577e-03
  7.516830e-04 -3.973983e-05  2.852929e-03
   18   34
 -5.332448e-02  8.485990e-03  1.672235e-02
 -2.311937e-03 -6.098964e-03  1.485158e-04
  4.125018e-03  2.979046e-04 -8.960446e-03
   18   35
  7.186321e-03 -2.187241e-02  7.141420e-03
 -1.999040e-03  1.474926e-02 -4.390673e-03
 -3.625427e-03  1.469389e-02 -5.383539e-03
   18   36
  7.621926e-03  6.629269e-03 -2.164952e-02
 -4.733271e-03 -5.042236e-03  1.437289e-02
 -2.750403e-03 -3.138930e-03  1.446081e-02
   18   37
  1.979715e-02  4.289336e-03  4.799359e-03
 -3.787703e-03  1.035501e-03  1.528591e-03
 -4.390853e-03  1.687058e-03  8.750480e-04
   18   38
 -1.171076e-03 -1.692009e-03 -2.868502e-03
  5.985586e-04  2.172326e-03  7.401487e-04
  7.400492e-05  1.258727e-03  1.959803e-03
   18   39
 -9.545383e-03  4.009841e-03 -1.389505e-02
  4.109321e-03 -2.906357e-03  5.298130e-03
  5.313225e-03 -2.245546e-03  1.362417e-02
   18   40
  4.935477e-03  1.219691e-02  4.970351e-03
 -1.911491e-04  6.699188e-04 -1.514463e-03
 -2.042939e-03 -4.340642e-03 -2.891967e-03
   18   41
 -1.318809e-01  9.162938e-02  8.766659e-02
  8.840643e-02 -1.113115e-01 -6.405330e-02
  8.165594e-02 -6.229122e-02 -1.026090e-01
   18   42
  7.088532e-03 -9.076511e-04  2.669000e-04
 -2.824739e-03  6.771344e-04 -1.978244e-04
 -3.371483e-03 -3.620544e-04  2.903494e-04
   18   43
  1.111773e-02 -5.786606e-03  1.339406e-02
 -5.452195e-03  2.907237e-03 -7.600896e-03
 -3.358235e-03  6.007077e-04 -1.517703e-03
   18   44
 -1.137531e-02 -1.232648e-02 -5.714587e-03
  5.510317e-03  1.150196e-02  4.231053e-03
  4.645356e-03  7.718823e-03  2.498836e-03
   19    1
  3.561942e-03  3.619837e-03 -8.963792e-03
 -5.261385e-03 -1.302717e-02  2.560633e-02
 -1.491593e-03  2.772190e-03  4.365428e-03
   19    2
 -5.395509e-04  4.416043e-03 -4.765966e-04
  1.692232e-03 -1.107975e-02  1.562593e-03
  2.098956e-04 -3.043884e-03 -2.868008e-04
   19    3
  1.570663e-03  8.388808e-04  4.447732e-03
 -8.493483e-04 -7.691449e-04 -3.523391e-03
 -1.312551e-03 -7.338884e-04 -4.292869e-03
   19    4
 -1.923988e-02  2.291024e-03 -2.659056e-03
  2.496124e-02  2.908436e-03  4.978805e-03
  8.499828e-03  1.479884e-03  3.564177e-03
   19    5
 -5.734455e-04  2.248293e-04  1.349876e-03
  2.018577e-03 -1.751845e-04 -2.626919e-03
  4.219248e-04 -8.968475e-06 -1.739147e-03
   19    6
  1.458407e-03 -1.040837e-03  2.625264e-04
 -4.316862e-03  2.076789e-03 -1.912468e-04
  2.276336e-05  9.566064e-04 -8.453692e-04
   19    7
 -4.521941e-03  1.438446e-02  3.408394e-03
  1.016072e-02 -4.312396e-02 -1.027625e-02
  3.266718e-03 -1.321444e-02 -4.212852e-03
   19    8
 -1.040801e-03 -1.882068e-03  2.846740e-04
  1.457757e-03  4.118207e-03 -5.085034e-04
  7.740742e-04  1.806389e-03 -7.949423e-04
   19    9
 -3.995424e-03  8.023106e-04 -1.068142e-03
  3.616527e-03 -5.576508e-04  7.820119e-04
  4.412558e-03 -8.786773e-04  1.470101e-03
   19   10
 -1.525586e-03  3.040020e-04 -2.763781e-03
  1.727926e-03 -4.192492e-05  3.511476e-03
  9.301126e-04  1.098960e-04  1.472622e-03
   19   11
 -2.365722e-03 -5.624654e-03  1.308330e-03
  3.528396e-03  9.644858e-03 -1.801528e-03
  1.830914e-03  4.199035e-03 -4.192269e-04
   19   12
 -7.417884e-04  3.712938e-05 -8.205323e-04
  7.451741e-04  2.416600e-04  2.658929e-03
  4.374846e-04  3.157781e-04  1.714982e-03
   19   13
 -4.664543e-03 -1.274331e-03  1.189161e-02
  1.135349e-02  6.448711e-03 -2.439557e-02
  9.224069e-03 -1.025075e-03 -1.552789e-02
   19   14
  2.857367e-03 -4.769043e-03  3.072873e-03
 -4.997946e-03  8.760383e-03 -5.506530e-03
 -3.252121e-03  5.311985e-03 -4.313020e-03
   19   15
  2.440877e-02  1.002722e-02  2.404818e-02
 -2.428710e-02 -1.836833e-02 -3.442755e-02
 -1.047458e-02 -1.117836e-02 -1.884441e-02
   19   16
  6.679447e-03 -7.559555e-04  1.126054e-03
 -2.459224e-02 -1.582216e-02 -1.232935e-02
 -1.126612e-02 -9.231658e-03 -4.721539e-03
   19   17
  2.162078e-03  1.300122e-03 -9.880758e-05
 -3.844162e-03 -2.544234e-03  1.647719e-04
 -1.506637e-03 -9.420980e-04 -2.632433e-04
   19   18
 -2.472755e-03  1.146579e-03  1.011496e-03
  3.290950e-03 -1.454383e-03 -1.569046e-03
  2.786155e-03 -1.570821e-03 -1.893225e-03
   19   19
  1.164691e-01 -1.202822e-01 -9.055687e-02
 -1.202822e-01  2.622625e-01  1.208387e-01
 -9.055687e-02  1.208387e-01  1.235402e-01
   19   20
  1.876210e-04  1.458049e-03  6.046062e-04
 -1.454409e-03 -3.732590e-03 -1.738104e-03
 -6.212311e-04 -1.774346e-03 -1.018201e-03
   19   21
 -1.855317e-02  1.095943e-02 -9.869941e-03
  3.399924e-02 -1.877065e-02  2.298666e-02
  2.410049e-02 -1.054155e-02  2.441602e-02
   19   22
 -2.220131e-04 -8.985969e-05  1.708898e-04
 -1.584134e-03  2.298367e-03 -3.888612e-03
 -9.614414e-04  1.334363e-03 -2.498001e-03
   19   23
  4.060958e-04  3.035646e-03 -1.530105e-03
 -3.128761e-03 -9.974415e-03  4.986273e-03
 -1.609213e-03 -5.179974e-03  2.744777e-03
   19   24
 -1.787057e-03  9.863436e-04  1.494765e-03
  2.726245e-03 -2.487670e-03 -3.212062e-03
  1.429889e-03 -1.184062e-03 -1.422007e-03
   19   25
  4.214771e-04  4.663984e-05  7.443800e-04
  6.520453e-04  1.152458e-03 -4.381655e-04
 -9.459897e-04 -5.469518e-04 -1.866726e-03
   19   26
  4.225397e-03 -1.433644e-03 -1.633784e-03
 -1.434913e-02 -2.660821e-02  1.388565e-02
 -1.504201e-03  1.810160e-03  4.489246e-03
   19   27
 -1.903694e-03  8.922337e-04  1.173438e-03
  2.661162e-04 -1.650361e-04 -1.089355e-04
 -4.444189e-04  1.740560e-04  5.509618e-04
   19   28
 -6.534809e-04  6.607445e-04 -2.025411e-05
  5.501831e-04 -8.383732e-04 -2.372658e-04
  2.011364e-04 -3.598950e-04 -3.536159e-04
   19   29
 -5.039806e-04 -5.449450e-04  5.522430e-04
  1.558988e-03  2.222485e-03  3.050328e-04
  7.200353e-04  6.837017e-04 -4.410521e-04
   19   30
 -1.307477e-02  9.107298e-04  1.744470e-02
  1.216789e-02  2.410067e-02 -1.191901e-02
  1.644603e-02 -5.726188e-04 -1.341459e-02
   19   31
  5.198079e-05  6.532459e-04  2.761395e-04
  8.589085e-05 -3.000271e-03 -2.216750e-03
 -1.141341e-04 -1.242934e-03 -1.106530e-03
   19   32
 -8.657417e-04  1.140701e-03 -8.440709e-04
  1.156561e-03 -2.060569e-03  1.016621e-03
  2.939958e-04 -8.109000e-04  5.046821e-04
   19   33
  1.438253e-02 -2.321619e-03  3.131392e-03
 -2.183223e-02  7.113961e-03 -6.468539e-03
 -1.453213e-02  4.552948e-03 -4.928239e-03
   19   34
  2.923390e-03  9.644309e-04  1.235931e-05
 -1.634734e-03 -2.159444e-03  2.687133e-03
 -2.742520e-03 -7.276470e-04  3.146900e-03
   19   35
 -5.504843e-03 -3.714005e-03 -1.468500e-02
  7.027281e-03  7.067376e-03  2.223104e-02
  4.588912e-03  1.971992e-03  1.487019e-02
   19   36
 -9.312072e-03  2.887737e-03 -4.889045e-04
  1.818188e-02 -5.100785e-02 -7.997070e-03
  1.046356e-04  3.183385e-03 -6.425700e-03
   19   37
 -2.967692e-03 -2.064051e-03  4.261375e-03
  5.061187e-03  5.017425e-03 -1.246729e-02
  1.494976e-03  1.090744e-04  5.462554e-04
   19   38
  6.516011e-04 -4.307528e-03 -1.530189e-03
  4.582028e-03  1.960944e-02 -4.199750e-03
 -1.536343e-03  3.668821e-03  9.598635e-04
   19   39
  1.296638e-02  4.998733e-03  2.034828e-03
 -1.400180e-02 -9.402918e-03 -3.946875e-03
 -5.263666e-03 -4.061263e-03 -2.775116e-03
   19   40
  1.959721e-03  1.119507e-04 -1.344602e-03
 -2.885540e-03 -1.226523e-03  1.750105e-03
 -7.618367e-04 -6.123672e-04  2.181367e-03
   19   41
  2.400560e-03  4.470966e-03 -7.694027e-03
 -5.778684e-03 -1.147980e-02  1.247513e-02
 -4.070223e-03 -5.532947e-03  1.166366e-02
   19   42
 -1.010629e-01  8.233898e-02  6.239434e-02
  8.728371e-02 -1.337863e-01 -9.196958e-02
  6.323793e-02 -8.923862e-02 -1.115897e-01
   19   43
 -1.722925e-03 -3.278959e-03 -4.683983e-04
  1.346701e-02  1.118401e-02  5.870715e-03
  7.653176e-03  5.496529e-03  2.946321e-03
   19   44
  6.542544e-04 -3.258686e-03  3.581147e-04
  3.298834e-04  6.841186e-03  9.535792e-04
  9.798432e-05  2.807949e-03  6.387410e-04
   20    1
 -1.508138e-03 -2.973952e-04  2.758155e-03
 -1.718543e-03 -8.851331e-05  3.464708e-03
 -8.683504e-04  5.550369e-05  1.471152e-03
   20    2
 -2.353246e-03  5.604878e-03 -1.403806e-03
 -3.526756e-03  9.867756e-03 -1.851519e-03
 -1.779749e-03  4.316495e-03 -4.870762e-04
   20    3
 -7.012322e-04 -6.144494e-05  8.259864e-04
 -6.876174e-04  2.114152e-04  2.727459e-03
 -3.821421e-04  2.400358e-04  1.647661e-03
   20    4
  1.447190e-03  9.745348e-04 -2.508257e-04
  4.273743e-03  2.068917e-03 -1.187615e-04
 -8.458049e-05  8.198085e-04 -8.068471e-04
   20    5
 -3.977504e-03 -7.965717e-04  1.083556e-03
 -3.394114e-03 -3.784185e-04  7.799023e-04
 -4.297542e-03 -8.755163e-04  1.520735e-03
   20    6
 -1.923784e-02 -2.366732e-03  2.541274e-03
 -2.462524e-02  2.811035e-03  4.828151e-03
 -8.186842e-03  1.501361e-03  3.529082e-03
   20    7
 -1.041189e-03  1.937196e-03 -2.755083e-04
 -1.479713e-03  4.178148e-03 -5.088653e-04
 -7.741291e-04  1.853847e-03 -7.592485e-04
   20    8
 -4.522650e-03 -1.462778e-02 -3.648626e-03
 -1.013756e-02 -4.359407e-02 -1.075399e-02
 -3.157457e-03 -1.301564e-02 -4.266862e-03
   20    9
 -5.371686e-04 -2.537054e-04 -1.363064e-03
 -1.916110e-03 -2.070279e-04 -2.622300e-03
 -3.180781e-04 -1.116077e-04 -1.682965e-03
   20   10
  3.574732e-03 -3.813440e-03  9.058859e-03
  5.263071e-03 -1.320395e-02  2.539249e-02
  1.454104e-03  2.892679e-03  4.447631e-03
   20   11
 -5.363367e-04 -4.365284e-03  4.657878e-04
 -1.670465e-03 -1.082188e-02  1.518413e-03
 -1.847259e-04 -2.570503e-03 -3.867541e-04
   20   12
  1.526663e-03 -8.367249e-04 -4.367364e-03
  7.276316e-04 -7.010915e-04 -3.183059e-03
  1.203453e-03 -7.081253e-04 -3.954566e-03
   20   13
 -2.288908e-04  1.124155e-04 -2.705087e-04
  1.563372e-03  2.243227e-03 -3.787166e-03
  9.028350e-04  1.275321e-03 -2.420097e-03
   20   14
  4.048489e-04 -3.017409e-03  1.555301e-03
  3.135899e-03 -9.893049e-03  5.182808e-03
  1.560762e-03 -4.988362e-03  2.808239e-03
   20   15
 -1.769083e-03 -9.685695e-04 -1.468442e-03
 -2.721285e-03 -2.406534e-03 -3.154198e-03
 -1.362961e-03 -1.142873e-03 -1.359658e-03
   20   16
 -2.459137e-03 -1.137466e-03 -9.903673e-04
 -3.217002e-03 -1.397417e-03 -1.490137e-03
 -2.700477e-03 -1.483177e-03 -1.746019e-03
   20   17
 -1.854486e-02 -1.086557e-02  1.004590e-02
 -3.465658e-02 -1.872562e-02  2.394242e-02
 -2.470560e-02 -1.046641e-02  2.524289e-02
   20   18
  6.688395e-03  7.592262e-04 -1.029448e-03
  2.438671e-02 -1.580147e-02 -1.230563e-02
  1.102113e-02 -8.933716e-03 -4.588024e-03
   20   19
  1.876210e-04 -1.454409e-03 -6.212311e-04
  1.458049e-03 -3.732590e-03 -1.774346e-03
  6.046062e-04 -1.738104e-03 -1.018201e-03
   20   20
  1.163894e-01  1.201589e-01  9.028083e-02
  1.201589e-01  2.625485e-01  1.195784e-01
  9.028083e-02  1.195784e-01  1.220790e-01
   20   21
  2.151840e-03 -1.278204e-03  1.046476e-04
  3.775831e-03 -2.454007e-03  2.052578e-04
  1.439297e-03 -8.826770e-04 -2.472874e-04
   20   22
 -4.660607e-03  1.166884e-03 -1.229198e-02
 -1.116243e-02  6.244079e-03 -2.442808e-02
 -9.021306e-03 -1.050413e-03 -1.578309e-02
   20   23
  2.850366e-03  4.804600e-03 -2.945562e-03
  4.982971e-03  8.817259e-03 -5.311258e-03
  3.185139e-03  5.290988e-03 -4.066213e-03
   20   24
  2.442665e-02 -9.645786e-03 -2.379207e-02
  2.482220e-02 -1.823326e-02 -3.471592e-02
  1.097405e-02 -1.106572e-02 -1.930411e-02
   20   25
 -1.828015e-03 -8.599068e-04 -1.064177e-03
 -1.802099e-04  7.697555e-06  7.291238e-05
  4.314301e-04  2.868557e-04  6.226272e-04
   20   26
 -6.644681e-04 -6.435640e-04  9.541332e-06
 -6.223665e-04 -9.022073e-04 -2.057124e-04
 -2.335268e-04 -3.778285e-04 -3.853065e-04
   20   27
  4.264871e-04 -1.735380e-05 -7.412550e-04
 -6.859365e-04  1.175330e-03 -3.863528e-04
  1.010277e-03 -5.065619e-04 -1.948634e-03
   20   28
  4.205014e-03  1.451668e-03  1.701609e-03
  1.452200e-02 -2.657931e-02  1.404439e-02
  1.562866e-03  1.463959e-03  4.616298e-03
   20   29
  8.876715e-05 -5.772514e-04 -2.036902e-04
 -4.500874e-05 -2.826183e-03 -2.002745e-03
  1.966341e-04 -1.102469e-03 -9.708593e-04
   20   30
 -8.716726e-04 -1.215979e-03  8.376356e-04
 -1.163789e-03 -2.230145e-03  9.845324e-04
 -3.007055e-04 -7.932426e-04  5.612577e-04
   20   31
 -4.944204e-04  5.492243e-04 -5.754711e-04
 -1.500136e-03  2.285321e-03  3.089930e-04
 -6.844306e-04  6.522306e-04 -4.927104e-04
   20   32
 -1.302443e-02 -5.890550e-04 -1.721092e-02
 -1.245255e-02  2.445857e-02 -1.197300e-02
 -1.687760e-02 -2.546985e-04 -1.363871e-02
   20   33
 -5.474819e-03  3.396299e-03  1.446487e-02
 -7.104727e-03  7.168545e-03  2.243374e-02
 -4.576291e-03  1.992137e-03  1.497076e-02
   20   34
 -9.285227e-03 -4.959570e-03 -1.057884e-03
 -1.793894e-02 -5.382917e-02 -1.063416e-02
 -6.380155e-05  2.312671e-03 -7.156268e-03
   20   35
  1.434219e-02  3.111851e-03 -2.754082e-03
  2.212689e-02  7.883890e-03 -6.134035e-03
  1.463975e-02  4.933021e-03 -4.803331e-03
   20   36
  2.932614e-03 -6.552355e-04  1.651733e-04
  1.695474e-03 -2.135157e-03  2.902863e-03
  2.718539e-03 -5.294625e-04  3.290365e-03
   20   37
  1.293197e-02 -5.077146e-03 -2.076861e-03
  1.380581e-02 -9.478700e-03 -3.944776e-03
  5.117425e-03 -4.057267e-03 -2.717990e-03
   20   38
  1.956320e-03 -1.384291e-04  1.322170e-03
  2.930393e-03 -1.274203e-03  1.661320e-03
  7.561904e-04 -6.859177e-04  2.137613e-03
   20   39
 -2.950995e-03  2.072640e-03 -4.312905e-03
 -5.090972e-03  4.963275e-03 -1.239564e-02
 -1.412115e-03  1.494025e-04  8.547407e-04
   20   40
  6.559027e-04  4.322045e-03  1.434834e-03
 -4.843695e-03  1.964636e-02 -4.645533e-03
  1.449855e-03  3.716283e-03  7.565969e-04
   20   41
 -1.743205e-03  3.317967e-03  4.913606e-04
 -1.344958e-02  1.103574e-02  5.745345e-03
 -7.464946e-03  5.325967e-03  2.895100e-03
   20   42
  6.487883e-04  3.313398e-03 -3.417848e-04
 -2.698415e-04  6.825683e-03  9.975880e-04
 -9.849028e-05  2.757097e-03  7.000247e-04
   20   43
  2.419442e-03 -4.515492e-03  7.714922e-03
  5.621222e-03 -1.142580e-02  1.234191e-02
  4.038004e-03 -5.424464e-03  1.152929e-02
   20   44
 -1.010153e-01 -8.179206e-02 -6.203104e-02
 -8.684596e-02 -1.314840e-01 -9.119591e-02
 -6.315814e-02 -8.785392e-02 -1.110965e-01
   21    1
 -1.482465e-04  2.517047e-03 -2.148952e-03
  4.085124e-05 -1.797324e-03  5.840280e-04
 -2.443047e-04  1.580733e-03 -8.463194e-04
   21    2
  1.668215e-04 -2.686695e-03 -7.415260e-04
 -2.285649e-04  1.767319e-03  3.970741e-04
 -8.072828e-05 -1.125930e-03 -7.851643e-04
   21    3
 -7.346191e-04 -9.535586e-04 -3.437975e-03
  9.993306e-04  1.507433e-03  4.463671e-03
 -9.049567e-04 -1.178800e-03 -4.331029e-03
   21    4
 -1.048817e-02 -1.584509e-03 -1.729483e-03
  2.704898e-03 -3.317993e-04  2.613464e-04
 -4.565326e-03 -5.210308e-04 -6.926599e-04
   21    5
  9.285930e-03  1.620505e-03 -3.491407e-03
 -3.997559e-03 -3.187024e-04  1.826892e-03
  5.735517e-03  1.344854e-03 -2.766997e-03
   21    6
  3.926132e-03  4.560287e-04 -1.560964e-03
 -1.672450e-03 -8.186936e-04  8.307648e-04
  1.868302e-03  4.277837e-04 -1.138002e-03
   21    7
 -7.869120e-04  3.465804e-03  7.964980e-04
  7.482716e-04 -4.109458e-03 -1.182621e-03
 -8.663420e-04  4.625627e-03  1.574344e-03
   21    8
  1.057385e-05 -3.236561e-03 -1.815560e-03
 -1.435213e-04  1.367288e-03  9.282037e-04
 -3.448618e-04 -3.060257e-03 -1.757975e-03
   21    9
 -4.293131e-02  1.032986e-02 -9.987281e-03
  1.335926e-02 -4.300616e-03  3.223346e-03
 -1.467344e-02  3.556821e-03 -4.589653e-03
   21   10
  1.818873e-03 -3.346241e-06  4.384809e-03
 -7.368454e-04 -7.379739e-04  1.944113e-05
  1.004377e-03  1.767882e-04  1.557127e-03
   21   11
 -1.268810e-02 -2.517519e-02  5.660516e-03
 -2.429913e-03  4.608364e-03 -1.337140e-03
 -3.918433e-03 -8.973485e-03  3.762669e-03
   21   12
  3.081694e-03 -5.020495e-03 -2.453936e-02
 -1.546963e-03  3.511378e-03  8.317880e-03
 -2.809609e-03 -2.448889e-03 -2.018004e-02
   21   13
 -2.487838e-03 -2.376431e-04  3.719223e-03
  9.505554e-04 -2.712599e-04 -1.505049e-03
 -1.375504e-03 -3.411588e-05  2.332683e-03
   21   14
 -2.488977e-03  3.184222e-03 -2.840715e-03
  1.177354e-03 -1.328794e-03  1.529987e-03
 -9.966636e-04  1.413258e-03 -1.842510e-03
   21   15
 -1.885203e-02 -2.367562e-02 -3.480155e-02
  1.078396e-02  2.487750e-02  2.479275e-02
 -1.092331e-02 -9.566469e-03 -1.847122e-02
   21   16
  8.597435e-03  5.239179e-03  4.857668e-03
 -5.142776e-03 -4.073012e-03 -3.118318e-03
  4.968113e-03  3.185712e-03  3.020031e-03
   21   17
 -9.524484e-03 -5.046226e-03  2.991282e-03
  4.892197e-03  2.786980e-03 -1.558141e-03
 -3.112704e-03 -1.623416e-03  4.206933e-04
   21   18
 -3.474426e-03  1.641788e-03  1.356509e-03
  1.666840e-03 -9.461938e-04 -5.859884e-04
 -1.476498e-03  5.939037e-04  3.900146e-04
   21   19
 -1.855317e-02  3.399924e-02  2.410049e-02
  1.095943e-02 -1.877065e-02 -1.054155e-02
 -9.869941e-03  2.298666e-02  2.441602e-02
   21   20
  2.151840e-03  3.775831e-03  1.439297e-03
 -1.278204e-03 -2.454007e-03 -8.826770e-04
  1.046476e-04  2.052578e-04 -2.472874e-04
   21   21
  2.593130e-01 -1.196437e-01  1.201863e-01
 -1.196437e-01  1.219876e-01 -9.078055e-02
  1.201863e-01 -9.078055e-02  1.172735e-01
   21   22
 -1.411220e-03  1.501020e-03 -3.290725e-03
  1.490734e-03 -1.723294e-03  2.812559e-03
 -1.198289e-03  9.576098e-04 -2.472232e-03
   21   23
  6.537380e-03  2.442994e-02 -1.101534e-02
  8.123647e-04 -1.559841e-02  8.857008e-03
  1.089074e-03  1.253652e-02 -4.781015e-03
   21   24
 -1.514060e-02  1.222440e-02  2.441180e-02
  8.523334e-03 -4.775631e-03 -1.109159e-02
  5.029824e-04  1.259509e-03  6.334388e-03
   21   25
 -8.208101e-04  1.589319e-04 -6.765255e-04
  2.903066e-04 -3.133186e-04  2.897714e-04
 -5.206432e-04 -3.350186e-05 -5.740218e-04
   21   26
 -2.660631e-02 -1.363191e-02  1.377384e-02
 -1.310008e-03  4.604952e-03 -1.749631e-03
  1.839112e-03 -1.722800e-03  4.514187e-03
   21   27
  1.154813e-03  4.402494e-04 -6.414715e-04
  4.070151e-04 -1.813297e-03 -1.100581e-03
 -4.824693e-06  6.741758e-04  4.073272e-04
   21   28
 -1.367568e-04  1.857327e-05 -2.087619e-04
 -1.759752e-04  6.041946e-04 -4.866131e-04
 -1.104971e-03  1.201422e-03 -2.137262e-03
   21   29
 -2.122112e-03 -9.457616e-04 -1.116109e-03
  7.823669e-04  4.431685e-04  3.815812e-04
 -1.199419e-03 -7.758134e-04 -7.094151e-04
   21   30
  2.390762e-02  1.188733e-02 -1.258679e-02
  4.030428e-04 -1.374910e-02  1.689865e-02
 -8.988165e-04  1.700444e-02 -1.251956e-02
   21   31
  2.099172e-03 -4.152803e-04 -1.517562e-03
 -6.397426e-04 -3.465581e-04  7.332796e-04
  5.626487e-04  5.953479e-04 -5.495056e-04
   21   32
 -2.853824e-03  2.072606e-03 -1.290592e-04
  1.146539e-03 -1.025936e-03 -5.314023e-05
 -7.122159e-04  2.572215e-04  9.958111e-06
   21   33
 -5.248470e-02  1.168441e-02 -1.689375e-02
 -2.822593e-03 -7.261465e-03 -5.736839e-04
 -3.488968e-03  1.156132e-03 -9.136766e-03
   21   34
 -2.207598e-03 -2.847498e-03  1.591593e-03
  6.550262e-04  3.176574e-03 -2.456362e-03
 -8.040172e-04 -4.063856e-05  2.895867e-03
   21   35
  7.349110e-03  6.431829e-03  2.182365e-02
 -4.642814e-03 -4.960186e-03 -1.464523e-02
  2.612704e-03  3.071088e-03  1.470659e-02
   21   36
  6.958346e-03 -2.182165e-02 -7.375904e-03
 -1.963079e-03  1.472635e-02  4.843067e-03
  3.452264e-03 -1.487726e-02 -5.690845e-03
   21   37
 -1.197186e-03 -1.672055e-03  2.783961e-03
  5.911767e-04  2.101511e-03 -6.502221e-04
 -1.389488e-04 -1.358003e-03  1.911890e-03
   21   38
  1.968703e-02  4.230328e-03 -4.605373e-03
 -3.703098e-03  8.112894e-04 -1.359061e-03
  4.156028e-03 -1.671862e-03  8.947996e-04
   21   39
  4.906178e-03  1.221602e-02 -5.073937e-03
 -1.193773e-04  7.030879e-04  1.426159e-03
  2.148105e-03  4.374329e-03 -2.863278e-03
   21   40
 -9.474798e-03  4.103569e-03  1.381803e-02
  4.035049e-03 -2.889940e-03 -5.169833e-03
 -5.303924e-03  2.401968e-03  1.372237e-02
   21   41
  6.878848e-03 -9.314487e-04 -2.870118e-04
 -2.769653e-03  6.786146e-04  2.051584e-04
  3.348380e-03  3.237587e-04  2.850771e-04
   21   42
 -1.321264e-01  9.037392e-02 -8.714282e-02
  8.848273e-02 -1.104678e-01  6.360860e-02
 -8.250784e-02  6.246168e-02 -1.030136e-01
   21   43
 -1.145150e-02 -1.241192e-02  5.631461e-03
  5.420398e-03  1.127924e-02 -3.930960e-03
 -4.670852e-03 -7.988331e-03  2.562727e-03
   21   44
  1.102972e-02 -5.758569e-03 -1.329997e-02
 -5.226974e-03  2.762571e-03  7.402624e-03
  3.450360e-03 -6.570312e-04 -1.557748e-03
   22    1
 -3.717140e-04  3.437212e-04 -2.848155e-03
 -4.150574e-04 -6.783848e-04  4.553229e-03
  1.362385e-03  1.942146e-03 -1.103829e-02
   22    2
 -8.206626e-04 -7.706817e-05  8.079826e-04
  2.825747e-04  1.458102e-03 -1.025337e-03
 -2.868780e-04 -4.561866e-03  2.213769e-03
   22    3
 -8.451994e-04  7.905790e-04  1.756156e-03
  3.561131e-04 -1.105513e-03 -2.002282e-03
 -6.159622e-04  1.615408e-03  4.239114e-03
   22    4
 -4.219111e-03 -1.234646e-03 -7.213731e-04
  4.478085e-03  1.542600e-03  7.898381e-04
 -3.547786e-03 -6.489701e-04 -6.211488e-04
   22    5
  1.425250e-03  9.342376e-04  1.695126e-04
 -2.749199e-03 -1.592049e-03  3.427076e-04
  3.135025e-03  1.842952e-03  2.227626e-05
   22    6
  4.720321e-03 -1.454836e-03  2.752622e-03
 -8.856502e-03  3.671012e-03  3.622207e-03
  2.551938e-02 -5.331160e-03 -1.335375e-02
   22    7
 -1.673649e-03  4.831056e-04  3.011274e-05
  1.446698e-03 -5.913430e-04  1.972704e-04
 -2.692441e-03  1.955122e-03 -1.713152e-04
   22    8
  3.508313e-03  8.412299e-03  1.505038e-03
 -2.746742e-03 -2.009178e-02  2.589299e-03
  4.960249e-03  2.504701e-02  2.846150e-03
   22    9
  1.556511e-03  4.759929e-04  2.977777e-04
 -7.737844e-04 -8.107765e-04  3.457725e-05
  2.513418e-03  9.014698e-04  1.550659e-04
   22   10
 -4.209539e-03  3.370239e-03 -1.336469e-02
  3.334808e-03 -4.636231e-03  1.443283e-02
 -1.026943e-02  1.055456e-02 -4.408927e-02
   22   11
  1.449387e-03  4.617097e-03 -9.688903e-04
 -1.077747e-03 -4.101795e-03  8.035609e-04
  7.108112e-04  3.159740e-03 -4.453330e-04
   22   12
 -4.146406e-04  1.871622e-03  4.220224e-03
  1.345256e-03 -2.618970e-03 -5.894466e-03
 -1.803500e-03  3.790754e-03  9.549256e-03
   22   13
 -4.176181e-03 -3.133332e-03  5.443943e-03
  3.148840e-03  2.891708e-03 -4.935860e-03
 -5.550361e-03 -4.963333e-03  8.877341e-03
   22   14
 -1.832320e-03  2.814484e-03 -1.529057e-03
  9.545534e-04 -2.405030e-03  1.157844e-03
 -1.527321e-03  3.151590e-03 -1.459884e-03
   22   15
 -9.144105e-04 -5.955228e-04 -1.771149e-03
  5.752516e-04  4.700945e-04  1.618008e-03
 -1.746048e-03 -1.623316e-03 -3.868167e-03
   22   16
 -1.865553e-02 -1.034085e-02 -1.104696e-02
  2.393953e-02  2.489924e-02  1.013134e-02
 -3.465484e-02 -2.424890e-02 -1.863900e-02
   22   17
 -2.491547e-03 -9.583199e-04  1.360714e-03
  2.092232e-04 -2.589795e-04  1.208317e-05
 -3.816848e-03 -1.575822e-03  2.334033e-03
   22   18
 -1.549439e-02  9.100758e-03 -8.827061e-04
  1.204947e-02 -4.668358e-03 -1.182806e-03
 -2.465042e-02  1.150071e-02  6.233592e-03
   22   19
 -2.220131e-04 -1.584134e-03 -9.614414e-04
 -8.985969e-05  2.298367e-03  1.334363e-03
  1.708898e-04 -3.888612e-03 -2.498001e-03
   22   20
 -4.660607e-03 -1.116243e-02 -9.021306e-03
  1.166884e-03  6.244079e-03 -1.050413e-03
 -1.229198e-02 -2.442808e-02 -1.578309e-02
   22   21
 -1.411220e-03  1.490734e-03 -1.198289e-03
  1.501020e-03 -1.723294e-03  9.576098e-04
 -3.290725e-03  2.812559e-03 -2.472232e-03
   22   22
  1.226938e-01 -9.030932e-02  1.212098e-01
 -9.030932e-02  1.159876e-01 -1.206246e-01
  1.212098e-01 -1.206246e-01  2.646647e-01
   22   23
  2.430817e-02  2.396811e-02 -1.024021e-02
 -9.792710e-03 -1.869732e-02  1.122044e-02
  2.317497e-02  3.430506e-02 -1.874753e-02
   22   24
  2.682377e-03 -1.583782e-03 -5.106616e-03
 -1.485467e-03  3.474105e-04  3.021879e-03
  4.932328e-03 -3.096652e-03 -1.005095e-02
   22   25
 -1.720146e-03 -1.054546e-03 -4.860231e-04
  7.188998e-04  4.516654e-04  7.715735e-05
 -4.508026e-04  5.682384e-04  1.190588e-03
   22   26
 -4.200501e-04  2.219822e-04 -3.114234e-04
 -3.962491e-05 -6.328478e-04  5.999067e-04
 -2.242788e-04  6.627066e-04 -8.633165e-04
   22   27
  4.383167e-03 -1.438258e-03  1.810942e-03
 -1.676789e-03  4.377127e-03 -1.725074e-03
  1.375280e-02 -1.447924e-02 -2.714839e-02
   22   28
  4.743018e-04 -5.053167e-04  1.762102e-04
  1.231751e-03 -1.916765e-03  1.033925e-03
 -5.209056e-05  2.864286e-05 -1.094003e-04
   22   29
 -3.636289e-04  8.068591e-04  6.577842e-04
  5.828188e-04 -4.694531e-04 -4.310511e-04
  1.876948e-04  1.574026e-03  2.141066e-03
   22   30
  3.932631e-04  3.713539e-04 -7.451123e-04
 -9.016945e-04 -8.149100e-04  1.225450e-03
  9.979070e-04  1.242040e-03 -2.161113e-03
   22   31
 -1.364335e-02  1.640815e-02 -9.422318e-04
  1.737931e-02 -1.278141e-02  1.353221e-03
 -1.198585e-02  1.198400e-02  2.438398e-02
   22   32
 -1.174363e-03 -6.607582e-05 -1.179393e-03
  2.585782e-04  7.037397e-05  5.713479e-04
 -2.231521e-03  1.308876e-04 -2.830031e-03
   22   33
 -5.021713e-03 -1.466053e-02  4.545458e-03
  3.071551e-03  1.484879e-02 -2.469603e-03
 -6.537833e-03 -2.222642e-02  7.412814e-03
   22   34
 -6.928026e-03  1.189210e-04  2.540111e-03
  3.035800e-04 -9.953751e-03  2.799049e-03
 -9.404548e-03  1.877969e-02 -5.168000e-02
   22   35
  3.181709e-03 -2.540660e-03 -6.386844e-04
  8.474514e-05  2.946594e-03  8.227053e-04
  2.801361e-03 -1.672798e-03 -2.160070e-03
   22   36
  1.474268e-02  4.898291e-03  2.188776e-03
 -1.487195e-02 -5.590625e-03 -3.806746e-03
  2.205986e-02  7.279506e-03  7.332924e-03
   22   37
  7.252887e-04  1.449948e-03  1.339731e-04
  4.247920e-03 -2.807247e-03 -2.113900e-03
 -1.257833e-02  5.162929e-03  4.889633e-03
   22   38
  2.155072e-03 -7.074838e-04 -6.067982e-04
 -1.313898e-03  1.958978e-03  1.887650e-04
  1.627079e-03 -2.833467e-03 -1.232667e-03
   22   39
  9.599235e-04 -1.541192e-03  3.679486e-03
 -1.596752e-03  8.149392e-04 -4.187854e-03
 -4.390966e-03  4.736020e-03  1.985799e-02
   22   40
 -2.910528e-03 -5.178539e-03 -4.018146e-03
  2.191387e-03  1.345031e-02  5.139564e-03
 -4.023887e-03 -1.377277e-02 -9.369067e-03
   22   41
  1.153516e-02 -4.050348e-03 -5.547490e-03
 -7.830252e-03  2.458582e-03  4.559656e-03
  1.239968e-02 -5.641085e-03 -1.147239e-02
   22   42
  6.166071e-04  1.586763e-04  2.832781e-03
  3.956608e-04  3.803326e-04 -3.332477e-03
  8.443641e-04  4.056344e-04  6.852253e-03
   22   43
 -1.109929e-01  6.276415e-02 -8.868546e-02
  6.249142e-02 -1.020550e-01  8.197073e-02
 -9.212364e-02  8.717655e-02 -1.335721e-01
   22   44
  2.864744e-03  7.533023e-03  5.455306e-03
 -5.006961e-04 -1.427812e-03 -3.363130e-03
  5.765107e-03  1.353240e-02  1.121529e-02
   23    1
 -7.750518e-04 -1.127534e-05 -9.478558e-04
 -9.644841e-04  2.147992e-04 -2.688615e-03
  4.818227e-04 -3.623751e-04  1.653791e-03
   23    2
 -1.106381e-03  1.827204e-03  2.938483e-04
 -1.679503e-03  4.113033e-03  5.129525e-04
  8.485114e-04 -1.598558e-03 -8.397693e-04
   23    3
 -1.708324e-03 -3.372843e-04 -3.056929e-03
 -2.002043e-03  1.081911e-05 -3.153047e-03
  1.024125e-03 -1.490870e-04  1.277196e-03
   23    4
 -4.180175e-03 -8.068694e-04 -1.113808e-03
 -3.432269e-03 -4.468664e-04 -8.222834e-04
  4.368853e-03  9.414617e-04  1.420381e-03
   23    5
  1.475668e-03  1.016695e-03  2.281704e-04
  4.110927e-03  2.020373e-03  8.310889e-05
  1.350502e-05 -7.811938e-04 -7.921758e-04
   23    6
 -7.200353e-04 -1.871168e-04  1.500474e-03
 -1.984657e-03 -1.124327e-04  2.629576e-03
  5.015708e-04 -5.672487e-05 -1.671112e-03
   23    7
 -2.615592e-03  5.839451e-03  1.361225e-03
 -3.721776e-03  9.343480e-03  1.701347e-03
  1.731946e-03 -4.016151e-03 -3.879821e-04
   23    8
 -6.778925e-04 -4.679283e-03 -5.525517e-04
 -1.851401e-03 -1.084498e-02 -1.572265e-03
  3.189408e-04  2.765449e-03 -3.445994e-04
   23    9
 -1.959667e-02 -2.715299e-03 -2.522114e-03
 -2.471233e-02  2.979412e-03 -4.852900e-03
  8.426013e-03 -1.607408e-03  3.469493e-03
   23   10
  1.508222e-03 -8.396578e-04  4.765205e-03
  5.699518e-04 -6.474179e-04  3.400844e-03
 -1.091586e-03  7.454708e-04 -4.261974e-03
   23   11
 -4.492233e-03 -1.445032e-02  3.540477e-03
 -1.000299e-02 -4.363632e-02  1.060751e-02
  3.203754e-03  1.317507e-02 -4.303525e-03
   23   12
  3.666161e-03 -3.827098e-03 -8.801180e-03
  5.448452e-03 -1.298350e-02 -2.524210e-02
 -1.268083e-03 -2.473085e-03  4.524264e-03
   23   13
 -1.828538e-03 -9.511488e-04  1.524126e-03
 -2.860290e-03 -2.401653e-03  3.166160e-03
  1.480527e-03  1.160957e-03 -1.414995e-03
   23   14
  4.035573e-04 -1.557021e-03  6.349951e-04
  1.574484e-03 -3.906953e-03  1.783102e-03
 -5.937580e-04  1.746429e-03 -1.013736e-03
   23   15
 -1.809646e-04  3.887883e-05  1.554518e-04
  1.445518e-03  2.287592e-03  3.768373e-03
 -9.170244e-04 -1.299045e-03 -2.447941e-03
   23   16
 -1.842330e-02 -1.103097e-02 -9.763750e-03
 -3.477924e-02 -1.898186e-02 -2.373108e-02
  2.459384e-02  1.061740e-02  2.485926e-02
   23   17
 -2.494226e-03 -1.188518e-03  9.906794e-04
 -3.281822e-03 -1.468285e-03  1.393506e-03
  2.777761e-03  1.527865e-03 -1.798712e-03
   23   18
  2.309719e-03 -1.380411e-03 -8.765573e-05
  3.699552e-03 -2.498116e-03 -2.076316e-04
 -1.446417e-03  9.581946e-04 -2.387048e-04
   23   19
  4.060958e-04 -3.128761e-03 -1.609213e-03
  3.035646e-03 -9.974415e-03 -5.179974e-03
 -1.530105e-03  4.986273e-03  2.744777e-03
   23   20
  2.850366e-03  4.982971e-03  3.185139e-03
  4.804600e-03  8.817259e-03  5.290988e-03
 -2.945562e-03 -5.311258e-03 -4.066213e-03
   23   21
  6.537380e-03  8.123647e-04  1.089074e-03
  2.442994e-02 -1.559841e-02  1.253652e-02
 -1.101534e-02  8.857008e-03 -4.781015e-03
   23   22
  2.430817e-02 -9.792710e-03  2.317497e-02
  2.396811e-02 -1.869732e-02  3.430506e-02
 -1.024021e-02  1.122044e-02 -1.874753e-02
   23   23
  1.176006e-01  1.206458e-01 -9.098354e-02
  1.206458e-01  2.630092e-01 -1.201304e-01
 -9.098354e-02 -1.201304e-01  1.247085e-01
   23   24
 -4.641003e-03  1.195364e-03  1.223722e-02
 -1.114570e-02  6.606054e-03  2.430114e-02
  8.625318e-03  6.654817e-04 -1.550791e-02
   23   25
 -5.769479e-04 -5.561535e-04  4.200038e-05
 -6.694866e-04 -9.240170e-04  1.383262e-04
  1.894082e-04  3.512112e-04 -3.493743e-04
   23   26
 -2.090176e-03 -1.026425e-03  1.192406e-03
 -1.014386e-04 -6.333846e-05  1.679981e-05
 -4.746791e-04 -1.549373e-04  4.817198e-04
   23   27
  4.291545e-03  1.740280e-03 -1.682086e-03
  1.395853e-02 -2.715532e-02 -1.429947e-02
 -1.476034e-03 -1.503237e-03  4.447362e-03
   23   28
  3.472081e-04 -4.538436e-05  6.719856e-04
 -5.828617e-04  1.107873e-03  4.441839e-04
 -9.691390e-04  4.637331e-04 -1.869679e-03
   23   29
 -7.190816e-04 -1.120922e-03 -7.325867e-04
 -1.265284e-03 -2.140587e-03 -9.253120e-04
  4.126853e-04  6.532305e-04  4.283497e-04
   23   30
 -8.978423e-05 -6.400239e-04  2.609468e-04
 -2.485720e-04 -2.788197e-03  1.958168e-03
  5.009928e-06  1.124135e-03 -1.048884e-03
   23   31
 -1.283207e-02 -1.150321e-03  1.692759e-02
 -1.243609e-02  2.427515e-02  1.170743e-02
  1.680082e-02  4.684857e-04 -1.341697e-02
   23   32
 -6.521757e-04  5.761623e-04  6.511277e-04
 -1.533324e-03  2.065066e-03 -2.515838e-04
  7.823155e-04 -6.701847e-04 -4.539688e-04
   23   33
 -9.345761e-03 -3.432741e-03  3.308885e-04
 -1.670174e-02 -5.089117e-02  1.046485e-02
 -1.075428e-04 -2.919380e-03 -6.998050e-03
   23   34
 -5.521721e-03  3.363140e-03 -1.492066e-02
 -7.226455e-03  6.937428e-03 -2.235365e-02
  4.626076e-03 -2.008388e-03  1.478977e-02
   23   35
  2.925879e-03 -6.357138e-04  9.921579e-05
  1.552531e-03 -2.202339e-03 -2.880126e-03
 -2.528937e-03  5.925797e-04  3.069575e-03
   23   36
  1.465578e-02  2.973249e-03  3.284551e-03
  2.192268e-02  7.691041e-03  6.682141e-03
 -1.442806e-02 -4.806720e-03 -5.047610e-03
   23   37
  2.006436e-03 -1.678763e-04 -1.315062e-03
  2.896677e-03 -1.291359e-03 -1.704580e-03
 -7.717605e-04  6.432947e-04  2.074813e-03
   23   38
  1.355428e-02 -5.267073e-03  2.310738e-03
  1.388108e-02 -9.449313e-03  3.885703e-03
 -5.155475e-03  3.991951e-03 -2.765621e-03
   23   39
  8.548454e-04  4.224009e-03 -1.654237e-03
 -4.802712e-03  1.975516e-02  4.661590e-03
 -1.384037e-03 -3.836202e-03  7.573070e-04
   23   40
 -2.942963e-03  2.196026e-03  4.434385e-03
 -5.125644e-03  5.100143e-03  1.255088e-02
  1.527479e-03 -1.417925e-04  6.250198e-04
   23   41
  4.239144e-04  3.343987e-03  2.826605e-04
 -4.561487e-04  6.835417e-03 -1.031066e-03
  2.251140e-04 -2.729210e-03  6.910374e-04
   23   42
 -1.591735e-03  3.483996e-03 -5.642318e-04
 -1.364981e-02  1.119916e-02 -5.790968e-03
  7.451717e-03 -5.260397e-03  2.808268e-03
   23   43
 -1.031651e-01 -8.277383e-02  6.255693e-02
 -8.820839e-02 -1.327144e-01  9.132622e-02
  6.364139e-02  8.827026e-02 -1.105987e-01
   23   44
  2.510641e-03 -4.576862e-03 -7.936870e-03
  5.578492e-03 -1.138321e-02 -1.244635e-02
 -3.947369e-03  5.444854e-03  1.129202e-02
   24    1
 -6.758052e-04  6.741844e-04 -1.670416e-03
  2.077311e-04 -1.076478e-03  1.816928e-03
  4.429233e-04 -1.548797e-03  4.088546e-03
   24    2
 -1.507097e-03  5.490665e-04 -1.167394e-04
  1.339563e-03 -8.066276e-04 -9.905628e-05
  2.623587e-03 -2.089366e-03 -1.069802e-04
   24    3
 -2.170460e-04  2.657560e-04  2.591097e-03
 -6.433238e-04 -6.647717e-04 -4.581256e-03
 -1.624354e-03 -1.871422e-03 -1.090644e-02
   24    4
  1.453934e-03  8.892408e-04 -1.840227e-04
 -2.849864e-03 -1.695239e-03 -3.087478e-04
 -3.230618e-03 -1.907591e-03  6.365061e-05
   24    5
 -3.943445e-03 -1.126750e-03  7.699905e-04
  4.524607e-03  1.524066e-03 -8.191481e-04
  3.499381e-03  5.332478e-04 -5.640517e-04
   24    6
  1.423427e-03  3.501976e-04 -2.519268e-04
 -8.584609e-04 -6.816247e-04 -3.959233e-05
 -2.628432e-03 -8.096600e-04  1.653980e-04
   24    7
 -7.274824e-04  1.993800e-04 -7.161144e-04
  1.352132e-04  1.402406e-03  1.037637e-03
  2.216992e-05  4.132081e-03  2.048308e-03
   24    8
  1.471372e-03  4.341546e-03  9.431580e-04
 -1.134938e-03 -4.278295e-03 -8.895495e-04
 -8.285231e-04 -3.283613e-03 -5.461233e-04
   24    9
  4.978605e-03 -1.529784e-03 -2.484314e-03
 -9.119510e-03  3.691981e-03 -3.859212e-03
 -2.498094e-02  5.447806e-03 -1.298353e-02
   24   10
 -2.811666e-04  1.729439e-03 -4.053488e-03
  1.291618e-03 -2.623415e-03  6.027589e-03
  1.653774e-03 -3.823272e-03  9.651384e-03
   24   11
  3.414485e-03  8.341613e-03 -1.624445e-03
 -2.545555e-03 -2.011131e-02 -2.469516e-03
 -4.835720e-03 -2.457614e-02  2.922455e-03
   24   12
 -4.200222e-03  3.202850e-03  1.330923e-02
  3.475189e-03 -4.605186e-03 -1.459246e-02
  1.038818e-02 -1.011526e-02 -4.334307e-02
   24   13
 -9.109356e-04 -5.750269e-04  1.660204e-03
  5.585838e-04  3.585640e-04 -1.495624e-03
  1.733159e-03  1.554506e-03 -3.791821e-03
   24   14
 -1.761742e-04 -1.414335e-03  9.645853e-04
 -1.448506e-04  2.180974e-03 -1.342642e-03
 -1.855835e-04  3.732686e-03 -2.544747e-03
   24   15
 -3.688093e-03 -3.000568e-03 -5.216316e-03
  2.927333e-03  2.898515e-03  4.936975e-03
  5.229099e-03  4.860117e-03  8.773525e-03
   24   16
 -2.386369e-03 -9.041025e-04 -1.270604e-03
  2.348989e-04 -2.456048e-04  9.258334e-05
  3.773603e-03  1.544449e-03  2.334410e-03
   24   17
 -1.886502e-02 -1.056120e-02  1.115346e-02
  2.332094e-02  2.418029e-02 -9.723278e-03
  3.442713e-02  2.416936e-02 -1.873079e-02
   24   18
 -1.281739e-03  1.429293e-03  1.177904e-03
  1.533793e-03 -1.852869e-03 -1.033999e-03
  3.249330e-03 -2.935506e-03 -2.488542e-03
   24   19
 -1.787057e-03  2.726245e-03  1.429889e-03
  9.863436e-04 -2.487670e-03 -1.184062e-03
  1.494765e-03 -3.212062e-03 -1.422007e-03
   24   20
  2.442665e-02  2.482220e-02  1.097405e-02
 -9.645786e-03 -1.823326e-02 -1.106572e-02
 -2.379207e-02 -3.471592e-02 -1.930411e-02
   24   21
 -1.514060e-02  8.523334e-03  5.029824e-04
  1.222440e-02 -4.775631e-03  1.259509e-03
  2.441180e-02 -1.109159e-02  6.334388e-03
   24   22
  2.682377e-03 -1.485467e-03  4.932328e-03
 -1.583782e-03  3.474105e-04 -3.096652e-03
 -5.106616e-03  3.021879e-03 -1.005095e-02
   24   23
 -4.641003e-03 -1.114570e-02  8.625318e-03
  1.195364e-03  6.606054e-03  6.654817e-04
  1.223722e-02  2.430114e-02 -1.550791e-02
   24   24
  1.214143e-01 -8.949766e-02 -1.208377e-01
 -8.949766e-02  1.161404e-01  1.204497e-01
 -1.208377e-01  1.204497e-01  2.632366e-01
   24   25
 -4.109530e-04  3.160182e-04  3.977310e-04
  3.783431e-05 -6.260901e-04 -5.548877e-04
  2.034775e-04 -6.856638e-04 -8.905666e-04
   24   26
 -1.757252e-03 -1.006244e-03  4.287648e-04
  6.219943e-04  4.276002e-04  7.417301e-05
  4.178839e-04 -6.321188e-04  1.204273e-03
   24   27
  5.345890e-04 -4.164947e-04 -2.673820e-04
  1.189531e-03 -2.071685e-03 -1.093032e-03
  8.871226e-05 -1.554278e-04 -9.507029e-05
   24   28
  4.291907e-03 -1.358097e-03 -1.388700e-03
 -1.653935e-03  4.167363e-03  1.811668e-03
 -1.418426e-02  1.389281e-02 -2.687922e-02
   24   29
  5.818446e-04  3.632035e-04  8.063926e-04
 -8.047718e-04 -7.072540e-04 -1.108760e-03
 -9.715762e-04 -1.143704e-03 -2.092268e-03
   24   30
 -2.983797e-04  6.241588e-04 -5.503889e-04
  3.642943e-04 -5.857362e-04  4.801950e-04
 -3.546038e-04 -1.568027e-03  2.098666e-03
   24   31
 -9.532448e-04 -7.352468e-05  1.072294e-03
  2.825164e-04 -1.285361e-04 -6.326900e-04
  2.044951e-03 -2.803639e-04 -2.869022e-03
   24   32
 -1.393400e-02  1.689036e-02  3.008461e-04
  1.682392e-02 -1.281616e-02 -1.041533e-03
  1.223058e-02 -1.256155e-02  2.424356e-02
   24   33
 -6.651818e-03 -9.529154e-04 -3.048885e-03
  5.982311e-04 -8.670558e-03 -3.835693e-03
  1.045843e-02 -1.604240e-02 -5.188538e-02
   24   34
 -4.908884e-03 -1.443724e-02 -4.683715e-03
  2.872591e-03  1.445023e-02  2.824577e-03
  6.466190e-03  2.230759e-02  7.570773e-03
   24   35
  1.452151e-02  4.890546e-03 -1.784742e-03
 -1.450832e-02 -5.617994e-03  3.273745e-03
 -2.229332e-02 -7.415980e-03  6.844150e-03
   24   36
  3.195724e-03 -2.301250e-03  7.249714e-04
 -1.281897e-05  2.852335e-03 -7.795918e-04
 -2.823756e-03  1.533791e-03 -2.198801e-03
   24   37
  2.197540e-03 -7.282182e-04  6.432569e-04
 -1.298050e-03  1.942703e-03 -1.599524e-04
 -1.612036e-03  2.874678e-03 -1.212957e-03
   24   38
  6.260575e-04  1.499366e-03 -1.281725e-04
  4.354530e-03 -2.861060e-03  2.021838e-03
  1.223388e-02 -5.060863e-03  4.824365e-03
   24   39
 -2.896720e-03 -5.184857e-03  3.946829e-03
  2.173985e-03  1.342841e-02 -5.157249e-03
  3.939092e-03  1.367101e-02 -9.409146e-03
   24   40
  7.831816e-04 -1.408159e-03 -3.863190e-03
 -1.672220e-03  8.422305e-04  4.301818e-03
  4.507085e-03 -4.631729e-03  1.966988e-02
   24   41
  6.063951e-04  6.821461e-05 -2.755929e-03
  3.214227e-04  4.307921e-04  3.272030e-03
 -9.821020e-04 -4.168823e-04  6.771490e-03
   24   42
  1.116745e-02 -3.857773e-03  5.332853e-03
 -7.782221e-03  2.515061e-03 -4.590252e-03
 -1.237303e-02  5.625376e-03 -1.136637e-02
   24   43
  2.753529e-03  7.301105e-03 -5.188831e-03
 -6.642400e-04 -1.520049e-03  3.476945e-03
 -5.790736e-03 -1.336410e-02  1.102232e-02
   24   44
 -1.098101e-01  6.332305e-02  8.901420e-02
  6.145819e-02 -1.016376e-01 -8.212829e-02
  9.097125e-02 -8.780375e-02 -1.331306e-01
   25    1
  1.567923e-02  1.219023e-02 -2.701103e-02
  1.349483e-02  1.375807e-02 -2.735290e-02
  3.875019e-04 -7.922633e-04 -2.828541e-02
   25    2
  1.363391e-02 -2.745827e-02  1.335260e-02
 -6.640084e-04 -2.813663e-02  4.974082e-05
  1.259649e-02 -2.738607e-02  1.586322e-02
   25    3
  8.265404e-04 -6.773745e-04  8.046535e-04
  4.476056e-04 -1.614536e-03 -1.170567e-04
  6.198401e-04 -5.767798e-04  1.059359e-03
   25    4
  1.066784e-03  5.385064e-04 -5.404274e-04
  7.168725e-04  7.399909e-04 -8.148363e-04
 -1.081225e-04  4.226297e-04 -1.649599e-03
   25    5
 -6.268911e-04 -8.340133e-04  4.881670e-04
  2.206564e-04 -1.292356e-03  3.474293e-04
 -3.241257e-04 -1.053930e-03  6.606862e-04
   25    6
 -2.850255e-02  2.216632e-04 -6.748224e-04
 -2.736441e-02  1.564317e-02  1.249867e-02
 -2.797117e-02  1.340001e-02  1.403476e-02
   25    7
  7.068338e-04 -4.273687e-04 -9.923294e-04
  5.369113e-04 -4.873729e-04 -9.606130e-04
  3.872755e-04  3.089827e-04 -1.294378e-03
   25    8
 -1.447104e-03 -1.010167e-04  3.903233e-04
 -5.718951e-04  9.835136e-04  5.371514e-04
 -7.422892e-04  6.884269e-04  7.391368e-04
   25    9
  1.822372e-04 -3.605742e-04 -2.321513e-04
  2.678313e-04 -6.412691e-04 -2.913768e-04
  1.421852e-06 -4.036157e-04 -4.041045e-04
   25   10
 -1.174880e-03  4.366167e-04  1.679810e-05
 -1.013132e-03  6.882142e-04 -3.772762e-04
 -8.773189e-04  5.579252e-04 -6.514279e-04
   25   11
 -3.867352e-04 -1.545394e-04 -3.185412e-04
 -2.034346e-04  3.221276e-04 -4.563065e-04
 -2.174731e-04  1.527694e-04 -5.643193e-04
   25   12
 -5.227494e-04 -2.851406e-04  8.759913e-05
 -3.562572e-04 -4.112841e-04 -6.829693e-06
 -3.761408e-04 -2.207730e-04  3.160697e-04
   25   13
  4.311341e-03  1.518197e-03 -1.348174e-02
  1.453630e-03  4.296266e-03 -1.410749e-02
 -1.822590e-03 -1.941303e-03 -2.678829e-02
   25   14
  4.201884e-03 -1.369004e-02  1.419424e-03
 -1.737533e-03 -2.717618e-02 -1.935846e-03
  1.647678e-03 -1.358047e-02  4.438934e-03
   25   15
  5.228111e-04 -1.142432e-03 -5.867499e-06
  4.563425e-04 -1.996708e-03 -2.379587e-05
  2.520795e-04 -9.894308e-04 -2.401713e-05
   25   16
 -7.411469e-05  1.350983e-04 -9.457341e-04
  6.911506e-05  5.887017e-04 -1.165667e-03
 -7.324169e-05  5.331260e-04 -1.959060e-03
   25   17
  1.113096e-03 -4.457292e-04  1.573985e-05
 -4.831485e-04 -1.885115e-03  6.902741e-04
  6.000594e-04 -1.036794e-03  4.385531e-04
   25   18
 -2.592230e-02 -1.616260e-03 -1.677067e-03
 -1.340574e-02  4.588245e-03  1.705070e-03
 -1.337620e-02  1.525589e-03  4.379936e-03
   25   19
  4.214771e-04  6.520453e-04 -9.459897e-04
  4.663984e-05  1.152458e-03 -5.469518e-04
  7.443800e-04 -4.381655e-04 -1.866726e-03
   25   20
 -1.828015e-03 -1.802099e-04  4.314301e-04
 -8.599068e-04  7.697555e-06  2.868557e-04
 -1.064177e-03  7.291238e-05  6.226272e-04
   25   21
 -8.208101e-04  2.903066e-04 -5.206432e-04
  1.589319e-04 -3.133186e-04 -3.350186e-05
 -6.765255e-04  2.897714e-04 -5.740218e-04
   25   22
 -1.720146e-03  7.188998e-04 -4.508026e-04
 -1.054546e-03  4.516654e-04  5.682384e-04
 -4.860231e-04  7.715735e-05  1.190588e-03
   25   23
 -5.769479e-04 -6.694866e-04  1.894082e-04
 -5.561535e-04 -9.240170e-04  3.512112e-04
  4.200038e-05  1.383262e-04 -3.493743e-04
   25   24
 -4.109530e-04  3.783431e-05  2.034775e-04
  3.160182e-04 -6.260901e-04 -6.856638e-04
  3.977310e-04 -5.548877e-04 -8.905666e-04
   25   25
  1.871551e-01  1.477172e-01  1.477122e-01
  1.477172e-01  1.873645e-01  1.478022e-01
  1.477122e-01  1.478022e-01  1.874752e-01
   25   26
  4.261955e-04  1.154599e-04 -3.934243e-04
  1.337364e-04 -3.401246e-04 -1.846659e-04
  4.622889e-04  1.403603e-04 -6.534912e-04
   25   27
 -7.821440e-04  4.584607e-04  2.034415e-04
 -4.027770e-04  3.966368e-04  1.040216e-04
 -1.342184e-04  1.433601e-04 -2.854356e-04
   25   28
 -3.360271e-04 -4.380471e-05  9.917462e-05
  1.638183e-04 -5.771880e-04  4.186009e-04
  1.668438e-04 -3.620424e-04  3.789279e-04
   25   29
 -6.415135e-03 -6.421569e-03 -6.314190e-03
 -6.315936e-03 -6.449613e-03 -6.359472e-03
 -6.195395e-03 -6.320272e-03 -6.218758e-03
   25   30
  3.515148e-04  7.892464e-04 -5.708540e-04
  1.513029e-04 -2.723593e-04  6.854288e-04
  4.207705e-04  1.007074e-03 -6.896755e-04
   25   31
 -5.533441e-04  4.166130e-04  1.011587e-03
 -4.841313e-04  3.174916e-04  8.918873e-04
  5.649779e-04  1.704010e-04 -3.335933e-04
   25   32
 -1.525738e-04  5.073200e-04  1.450358e-04
  9.970032e-04 -6.770641e-04  3.267001e-04
  9.183005e-04 -5.616128e-04  2.566864e-04
   25   33
  1.724484e-03  1.317911e-03  7.299505e-04
  6.968585e-04  1.704525e-03  1.291203e-03
  1.267210e-03  7.114390e-04  1.688735e-03
   25   34
  2.273386e-02 -5.019072e-03 -5.423926e-03
  1.678158e-02 -5.760002e-03 -4.741997e-03
  1.679342e-02 -4.638540e-03 -6.073796e-03
   25   35
 -6.093025e-03  1.599554e-02 -4.785960e-03
 -5.850802e-03  2.341700e-02 -5.576716e-03
 -4.669413e-03  1.658445e-02 -5.922883e-03
   25   36
 -5.960952e-03 -4.769081e-03  1.599713e-02
 -4.949598e-03 -6.194678e-03  1.670446e-02
 -5.807160e-03 -5.853124e-03  2.346488e-02
   25   37
 -1.787733e-01 -1.327879e-01 -1.336582e-01
 -1.335702e-01 -1.790476e-01 -1.332988e-01
 -1.334962e-01 -1.328731e-01 -1.798581e-01
   25   38
 -1.231326e-03  6.879261e-04  8.365963e-04
 -8.101008e-04  1.777754e-03  9.411359e-04
 -6.549817e-04  1.931747e-04  1.137545e-03
   25   39
  1.235703e-03 -6.444970e-04  3.153716e-04
  8.025902e-04 -1.269234e-03  7.106140e-04
  9.266944e-04 -8.151313e-04  1.821316e-03
   25   40
  1.930762e-03  9.701355e-04 -9.038658e-04
  3.205788e-04  1.082403e-03 -7.853976e-04
  7.499628e-04  7.856291e-04 -1.357691e-03
   25   41
  4.708767e-03  1.473240e-02  1.495494e-02
  1.523638e-02  4.412116e-03  1.518537e-02
  1.507826e-02  1.522931e-02  4.208074e-03
   25   42
 -4.436025e-04 -8.163799e-04  1.120423e-03
 -2.363636e-05  1.071720e-03 -9.376713e-04
 -4.491938e-04 -5.738143e-04  2.065286e-03
   25   43
  2.064668e-03 -5.047987e-04 -4.042640e-04
  1.132746e-03 -5.108223e-04 -8.855721e-04
 -8.715749e-04 -1.417633e-04  1.097130e-03
   25   44
  1.262486e-03 -7.953214e-04 -1.453823e-04
 -5.222005e-04  2.003028e-03 -5.775567e-04
 -8.515523e-04  1.129856e-03 -4.867589e-04
   26    1
  6.972530e-04 -7.209391e-04 -9.408408e-04
  3.576790e-04 -1.592366e-03 -4.963619e-05
 -5.512190e-04  5.629420e-04  1.181832e-03
   26    2
  6.145249e-04 -7.081510e-04  1.171872e-03
  4.416867e-04 -8.830938e-04  9.828584e-04
 -3.416287e-04 -1.238401e-04 -1.313035e-03
   26    3
  1.505683e-02  1.180977e-02  2.671456e-02
  1.281994e-02  1.334465e-02  2.747371e-02
  3.174384e-04  1.185509e-03 -2.796880e-02
   26    4
 -7.537669e-04 -1.038064e-03 -5.312908e-04
  9.924152e-05 -1.377780e-03 -3.846616e-04
  4.184551e-04  1.123227e-03  6.664920e-04
   26    5
  1.066895e-03  5.567624e-04  6.296233e-04
  7.110702e-04  7.207247e-04  8.872993e-04
  7.857578e-05 -3.655258e-04 -1.707561e-03
   26    6
  1.498159e-04 -3.436406e-04  2.667577e-04
  1.440136e-04 -4.870830e-04  3.056022e-04
  1.231043e-04  3.075660e-04 -4.575689e-04
   26    7
  1.318918e-02 -2.769022e-02 -1.298659e-02
 -1.304847e-03 -2.880248e-02  1.766767e-04
 -1.178226e-02  2.768435e-02  1.522550e-02
   26    8
 -4.774782e-04 -1.522514e-04  3.614558e-04
 -3.058046e-04  2.610720e-04  4.095946e-04
  2.982562e-04 -1.253786e-04 -5.523236e-04
   26    9
 -2.797188e-02 -1.925298e-04  1.007508e-03
 -2.729765e-02  1.566713e-02 -1.241078e-02
  2.754378e-02 -1.337662e-02  1.387451e-02
   26   10
 -6.002652e-04 -3.738631e-04  7.876959e-05
 -4.480910e-04 -4.752365e-04  1.884546e-04
  4.517511e-04  2.773298e-04  1.616315e-04
   26   11
 -1.607719e-03  4.246004e-05 -4.359015e-04
 -6.563795e-04  1.083204e-03 -5.627105e-04
  7.836241e-04 -8.063978e-04  7.630784e-04
   26   12
 -1.358286e-03  3.998046e-04 -1.313661e-04
 -1.087377e-03  6.759887e-04  4.254803e-04
  9.731370e-04 -4.928408e-04 -6.823896e-04
   26   13
  4.711356e-04 -1.265826e-03  3.739008e-07
  4.693879e-04 -2.073795e-03  8.908959e-05
 -1.760833e-04  1.045010e-03 -1.183996e-04
   26   14
  3.514925e-04  5.533492e-04  1.065990e-03
 -9.109116e-06  1.071776e-03  4.809891e-04
 -6.969786e-04  3.777976e-04 -1.831104e-03
   26   15
  4.300029e-03  1.750852e-03  1.428305e-02
  1.416348e-03  4.425393e-03  1.433532e-02
  1.272709e-03  1.572562e-03 -2.698345e-02
   26   16
  1.170629e-03 -5.292961e-04 -1.664202e-05
 -4.860093e-04 -1.942953e-03 -7.265116e-04
 -6.287691e-04  1.038923e-03  4.512246e-04
   26   17
 -1.376744e-04  1.242054e-04  1.076512e-03
 -5.887395e-05  5.192351e-04  1.222446e-03
  2.027109e-04 -4.394415e-04 -2.142047e-03
   26   18
 -8.700467e-04  2.527432e-04  5.412300e-04
  1.052805e-04 -4.119993e-04 -3.208687e-05
  6.301001e-04 -2.305442e-04 -6.166157e-04
   26   19
  4.225397e-03 -1.434913e-02 -1.504201e-03
 -1.433644e-03 -2.660821e-02  1.810160e-03
 -1.633784e-03  1.388565e-02  4.489246e-03
   26   20
 -6.644681e-04 -6.223665e-04 -2.335268e-04
 -6.435640e-04 -9.022073e-04 -3.778285e-04
  9.541332e-06 -2.057124e-04 -3.853065e-04
   26   21
 -2.660631e-02 -1.310008e-03  1.839112e-03
 -1.363191e-02  4.604952e-03 -1.722800e-03
  1.377384e-02 -1.749631e-03  4.514187e-03
   26   22
 -4.200501e-04 -3.962491e-05 -2.242788e-04
  2.219822e-04 -6.328478e-04  6.627066e-04
 -3.114234e-04  5.999067e-04 -8.633165e-04
   26   23
 -2.090176e-03 -1.014386e-04 -4.746791e-04
 -1.026425e-03 -6.333846e-05 -1.549373e-04
  1.192406e-03  1.679981e-05  4.817198e-04
   26   24
 -1.757252e-03  6.219943e-04  4.178839e-04
 -1.006244e-03  4.276002e-04 -6.321188e-04
  4.287648e-04  7.417301e-05  1.204273e-03
   26   25
  4.261955e-04  1.337364e-04  4.622889e-04
  1.154599e-04 -3.401246e-04  1.403603e-04
 -3.934243e-04 -1.846659e-04 -6.534912e-04
   26   26
  1.892269e-01  1.497171e-01 -1.490795e-01
  1.497171e-01  1.890724e-01 -1.494330e-01
 -1.490795e-01 -1.494330e-01  1.886695e-01
   26   27
 -3.075677e-04 -1.993526e-04 -1.679329e-04
  1.411133e-04 -7.013282e-04 -4.425099e-04
 -1.747163e-04  4.040427e-04  4.908032e-04
   26   28
 -7.434161e-04  4.282863e-04 -1.561653e-04
 -4.612890e-04  3.350066e-04 -8.328727e-05
  2.388763e-04 -8.918221e-05 -3.497894e-04
   26   29
  2.942788e-04  8.962540e-04  6.618336e-04
  1.417341e-04 -2.502992e-04 -6.437869e-04
 -4.106958e-04 -9.245967e-04 -6.969512e-04
   26   30
 -6.705464e-03 -6.563714e-03  6.597605e-03
 -6.528113e-03 -6.453806e-03  6.473625e-03
  6.447841e-03  6.414715e-03 -6.480604e-03
   26   31
 -1.709053e-04  5.640654e-04 -1.425488e-04
  8.438856e-04 -9.166934e-04 -3.036658e-04
 -7.787703e-04  7.464433e-04  2.986507e-04
   26   32
 -8.513139e-04  3.373100e-04 -1.004545e-03
 -6.851235e-04  2.392108e-04 -8.293532e-04
 -5.026239e-04 -2.376826e-04 -1.967130e-04
   26   33
  2.360635e-02 -5.329994e-03  6.192137e-03
  1.667048e-02 -5.901032e-03  4.702451e-03
 -1.691262e-02  4.838025e-03 -6.198619e-03
   26   34
  1.684089e-03  1.346573e-03 -6.328752e-04
  5.578909e-04  1.696436e-03 -1.195755e-03
 -1.204851e-03 -7.510673e-04  1.730946e-03
   26   35
 -6.243379e-03 -5.088483e-03 -1.702526e-02
 -5.076104e-03 -6.363525e-03 -1.717953e-02
  5.987758e-03  6.034113e-03  2.376506e-02
   26   36
 -6.316499e-03  1.654512e-02  5.115584e-03
 -5.952059e-03  2.343228e-02  6.405856e-03
  4.803104e-03 -1.684346e-02 -6.354477e-03
   26   37
 -1.292970e-03  7.254808e-04 -8.146870e-04
 -8.400060e-04  1.772981e-03 -8.936659e-04
  6.735292e-04 -2.752133e-04  1.122816e-03
   26   38
 -1.807635e-01 -1.341033e-01  1.341124e-01
 -1.341121e-01 -1.803326e-01  1.331728e-01
  1.341881e-01  1.348163e-01 -1.804916e-01
   26   39
  1.897120e-03  8.788882e-04  8.625858e-04
  2.802970e-04  1.081254e-03  7.211930e-04
 -7.139173e-04 -7.571612e-04 -1.250441e-03
   26   40
  1.121833e-03 -6.794893e-04 -1.781054e-04
  6.930458e-04 -1.276840e-03 -6.598235e-04
 -8.641963e-04  9.183811e-04  1.787229e-03
   26   41
 -5.651357e-04 -9.518795e-04 -1.104839e-03
 -8.850473e-05  1.051526e-03  9.885852e-04
  5.054093e-04  5.750286e-04  2.005086e-03
   26   42
  4.597092e-03  1.535309e-02 -1.546619e-02
  1.527615e-02  4.537829e-03 -1.521814e-02
 -1.533364e-02 -1.536257e-02  4.385591e-03
   26   43
  1.115058e-03 -9.262536e-04  9.774934e-05
 -6.558581e-04  2.072364e-03  5.470289e-04
  9.872817e-04 -1.149824e-03 -5.086115e-04
   26   44
  2.012962e-03 -5.705864e-04  6.307810e-04
  1.015937e-03 -5.468643e-04  9.282397e-04
  9.313064e-04  1.245570e-04  1.066948e-03
   27    1
 -1.224945e-03 -4.946914e-04  4.471374e-05
  1.030442e-03  7.358180e-04 -5.700907e-04
  9.479432e-04  6.731536e-04 -8.704840e-04
   27    2
 -3.915325e-04  3.169684e-04  3.046966e-04
  2.315441e-04  1.166125e-04 -4.319086e-04
  2.481175e-04 -2.035530e-04 -5.607089e-04
   27    3
 -4.560938e-04  3.159599e-04 -8.874656e-05
  2.977022e-04 -4.704239e-04 -1.076766e-04
  3.080960e-04 -3.041392e-04  2.386019e-04
   27    4
 -2.826372e-02  5.499258e-05  9.567059e-04
  2.667347e-02  1.542647e-02  1.219909e-02
  2.725977e-02  1.308753e-02  1.369602e-02
   27    5
  1.499239e-04  3.813240e-04  2.395521e-04
 -1.684886e-04 -5.836867e-04 -3.044839e-04
  7.503744e-05 -4.160762e-04 -4.326736e-04
   27    6
  1.100673e-03 -6.486716e-04  5.757353e-04
 -7.889634e-04  7.821440e-04 -8.721734e-04
  3.070103e-05  5.326921e-04 -1.737843e-03
   27    7
 -1.472452e-03  5.120383e-05 -4.551814e-04
  5.322839e-04  1.036240e-03  5.632953e-04
  7.778424e-04  7.294188e-04  7.987277e-04
   27    8
  7.183887e-04  4.531558e-04  1.059909e-03
 -5.727183e-04 -6.669122e-04 -1.038695e-03
 -4.239813e-04  2.280949e-04 -1.428986e-03
   27    9
 -6.270780e-04  8.800477e-04 -5.198234e-04
 -1.189331e-04 -1.361296e-03  3.738528e-04
  3.504137e-04 -1.122260e-03  6.645539e-04
   27   10
  1.572705e-02 -1.196538e-02  2.709100e-02
 -1.325576e-02  1.321132e-02 -2.711962e-02
 -1.707423e-04 -1.269603e-03 -2.848652e-02
   27   11
  1.361497e-02  2.792729e-02 -1.313052e-02
  9.207377e-04 -2.807075e-02 -3.762403e-04
 -1.236974e-02 -2.735619e-02  1.551836e-02
   27   12
  7.771409e-04  7.317154e-04 -8.089448e-04
 -4.397451e-04 -1.613759e-03 -4.505677e-05
 -6.011056e-04 -6.351289e-04  1.136046e-03
   27   13
 -1.736558e-03 -7.084889e-04  3.934037e-04
  1.003833e-03  4.310288e-04  6.425040e-04
  5.115975e-04  9.135015e-05  1.228016e-03
   27   14
 -5.723256e-04  6.748155e-04 -2.025445e-04
  5.534007e-04 -9.309616e-04  2.784927e-04
 -2.828097e-05  5.962518e-05 -3.877643e-04
   27   15
 -4.183865e-04  8.695767e-07 -2.156087e-04
 -2.553571e-04 -6.126074e-04 -6.630445e-04
 -3.535044e-04 -6.149211e-04 -9.098208e-04
   27   16
 -2.626981e-02  1.352382e-03  1.357778e-03
  1.382107e-02  4.466134e-03  1.811332e-03
  1.421823e-02  1.460903e-03  4.445967e-03
   27   17
 -7.879223e-04 -2.936185e-04  5.577829e-04
 -2.104925e-04 -4.281799e-04 -2.987090e-05
  6.579351e-04  2.340911e-04 -6.282169e-04
   27   18
 -8.479488e-05 -1.601994e-04  1.012290e-03
  1.696789e-05  5.076613e-04 -1.298861e-03
  1.024334e-04  4.497976e-04 -2.239237e-03
   27   19
 -1.903694e-03  2.661162e-04 -4.444189e-04
  8.922337e-04 -1.650361e-04  1.740560e-04
  1.173438e-03 -1.089355e-04  5.509618e-04
   27   20
  4.264871e-04 -6.859365e-04  1.010277e-03
 -1.735380e-05  1.175330e-03 -5.065619e-04
 -7.412550e-04 -3.863528e-04 -1.948634e-03
   27   21
  1.154813e-03  4.070151e-04 -4.824693e-06
  4.402494e-04 -1.813297e-03  6.741758e-04
 -6.414715e-04 -1.100581e-03  4.073272e-04
   27   22
  4.383167e-03 -1.676789e-03  1.375280e-02
 -1.438258e-03  4.377127e-03 -1.447924e-02
  1.810942e-03 -1.725074e-03 -2.714839e-02
   27   23
  4.291545e-03  1.395853e-02 -1.476034e-03
  1.740280e-03 -2.715532e-02 -1.503237e-03
 -1.682086e-03 -1.429947e-02  4.447362e-03
   27   24
  5.345890e-04  1.189531e-03  8.871226e-05
 -4.164947e-04 -2.071685e-03 -1.554278e-04
 -2.673820e-04 -1.093032e-03 -9.507029e-05
   27   25
 -7.821440e-04 -4.027770e-04 -1.342184e-04
  4.584607e-04  3.966368e-04  1.433601e-04
  2.034415e-04  1.040216e-04 -2.854356e-04
   27   26
 -3.075677e-04  1.411133e-04 -1.747163e-04
 -1.993526e-04 -7.013282e-04  4.040427e-04
 -1.679329e-04 -4.425099e-04  4.908032e-04
   27   27
  1.881587e-01 -1.486892e-01 -1.500222e-01
 -1.486892e-01  1.886112e-01  1.504402e-01
 -1.500222e-01  1.504402e-01  1.913426e-01
   27   28
  4.659268e-04 -8.265610e-05  4.029468e-04
 -1.754298e-04 -3.305352e-04 -1.527471e-04
 -4.838088e-04  8.932800e-05 -6.176585e-04
   27   29
 -5.748142e-04 -3.643544e-04 -9.287319e-04
  5.085720e-04  3.209767e-04  8.521920e-04
 -5.998999e-04  2.591013e-04 -2.332335e-04
   27   30
 -1.212845e-04 -5.702845e-04 -1.801516e-04
 -1.036117e-03 -8.231496e-04  2.701536e-04
 -9.857227e-04 -6.517383e-04  2.059508e-04
   27   31
 -6.520035e-03  6.505892e-03  6.266702e-03
  6.564599e-03 -6.655131e-03 -6.453053e-03
  6.610183e-03 -6.693341e-03 -6.414689e-03
   27   32
  3.784014e-04 -7.695462e-04  6.289612e-04
 -2.174251e-04 -2.179790e-04  6.762477e-04
 -4.668152e-04  8.928203e-04 -8.107285e-04
   27   33
 -6.114889e-03 -1.662121e-02  4.704153e-03
  5.876473e-03  2.349623e-02 -5.699595e-03
  4.735615e-03  1.689791e-02 -5.995071e-03
   27   34
 -5.968992e-03  4.403295e-03 -1.639648e-02
  4.994754e-03 -6.085524e-03  1.678223e-02
  5.878016e-03 -5.891519e-03  2.360991e-02
   27   35
  1.731813e-03 -1.097488e-03 -6.612196e-04
 -7.026197e-04  1.705803e-03  1.305723e-03
 -1.287291e-03  5.944269e-04  1.656422e-03
   27   36
  2.295313e-02  6.400879e-03  6.182471e-03
 -1.678527e-02 -6.456024e-03 -5.109019e-03
 -1.696853e-02 -5.357388e-03 -6.487186e-03
   27   37
  1.195659e-03  6.899139e-04 -2.560569e-04
 -8.193625e-04 -1.292409e-03  6.655366e-04
 -9.079822e-04 -8.770256e-04  1.729086e-03
   27   38
  1.901193e-03 -9.702298e-04  9.102993e-04
 -3.412325e-04  1.148126e-03 -7.429856e-04
 -7.727038e-04  8.199920e-04 -1.318453e-03
   27   39
 -1.791050e-01  1.337974e-01  1.353615e-01
  1.334354e-01 -1.799733e-01 -1.342429e-01
  1.339318e-01 -1.347135e-01 -1.818197e-01
   27   40
 -1.239675e-03 -6.647357e-04 -8.943588e-04
  8.380713e-04  1.828571e-03  9.889866e-04
  6.785151e-04  2.450097e-04  1.187797e-03
   27   41
  2.030532e-03  5.448696e-04  4.961304e-04
 -1.127582e-03 -5.458781e-04 -9.085293e-04
  9.272192e-04 -1.138459e-04  1.053421e-03
   27   42
  1.234266e-03  9.140572e-04  1.469790e-04
  5.119800e-04  2.047049e-03 -6.049304e-04
  8.547648e-04  1.094572e-03 -5.479603e-04
   27   43
  4.785008e-03 -1.526925e-02 -1.507196e-02
 -1.531871e-02  4.729787e-03  1.525332e-02
 -1.532263e-02  1.562757e-02  4.389982e-03
   27   44
 -4.585036e-04  8.371194e-04 -1.126860e-03
  6.041243e-05  1.099215e-03 -9.273478e-04
  4.861346e-04 -6.447491e-04  1.980680e-03
   28    1
 -5.989000e-04  4.528797e-04 -1.388544e-04
  4.329857e-04 -5.023100e-04  8.993516e-05
 -4.648496e-04  3.234602e-04  1.614583e-04
   28    2
 -1.616116e-03 -2.762064e-04  3.875156e-04
  6.429619e-04  1.113883e-03 -5.492758e-04
 -8.781267e-04 -8.562158e-04  7.144851e-04
   28    3
 -1.452720e-03 -4.065691e-04  1.569697e-04
  1.075617e-03  6.957163e-04  3.361111e-04
 -1.025893e-03 -5.650276e-04 -6.297056e-04
   28    4
  1.331447e-04  3.893354e-04 -2.884696e-04
 -1.998449e-04 -5.424787e-04  2.778649e-04
 -1.129421e-04  3.808918e-04 -4.753412e-04
   28    5
 -2.795965e-02  8.505387e-06 -1.247350e-03
  2.750460e-02  1.574099e-02 -1.212185e-02
 -2.758449e-02 -1.333872e-02  1.356358e-02
   28    6
 -7.470796e-04  1.058582e-03  4.932781e-04
 -1.764195e-04 -1.317731e-03 -3.751666e-04
 -4.394124e-04  1.150709e-03  6.423050e-04
   28    7
 -4.840970e-04  1.682194e-04 -3.226215e-04
  2.910372e-04  3.229508e-04  3.719473e-04
 -3.287686e-04 -1.804895e-04 -5.445711e-04
   28    8
  1.317950e-02  2.716755e-02  1.278812e-02
  1.102707e-03 -2.839720e-02  2.911127e-04
  1.195130e-02  2.711530e-02  1.535504e-02
   28    9
  1.033848e-03 -5.171100e-04 -6.226804e-04
 -6.159039e-04  7.114870e-04  8.785400e-04
 -1.442897e-04 -3.709268e-04 -1.695064e-03
   28   10
  6.823587e-04  7.352194e-04  9.622578e-04
 -3.421055e-04 -1.557263e-03  1.592629e-04
  5.233034e-04  5.696242e-04  1.169567e-03
   28   11
  6.035737e-04  5.068826e-04 -1.143109e-03
 -4.424002e-04 -5.226465e-04  8.875274e-04
  3.321320e-04 -3.025733e-04 -1.332773e-03
   28   12
  1.532539e-02 -1.225760e-02 -2.707922e-02
 -1.324011e-02  1.372588e-02  2.794410e-02
 -2.242050e-04  9.594707e-04 -2.849257e-02
   28   13
 -4.286293e-04  5.429280e-05  1.512292e-04
 -2.419996e-04 -6.928949e-04  6.664079e-04
  2.978017e-04  6.408232e-04 -8.890710e-04
   28   14
 -2.094656e-03  4.563477e-05  4.890160e-04
  9.601396e-04  3.876220e-07 -2.417046e-04
 -1.277996e-03 -6.843929e-05  5.439948e-04
   28   15
 -1.762339e-03 -6.874064e-04 -4.283154e-04
  1.004449e-03  4.771592e-04 -5.727801e-04
 -4.713003e-04 -2.670475e-05  1.194539e-03
   28   16
 -8.683435e-04 -3.086517e-04 -5.919468e-04
 -9.069325e-05 -3.263451e-04  5.611085e-05
 -6.843312e-04 -2.328184e-04 -6.155900e-04
   28   17
 -2.655451e-02  1.749485e-03 -1.507349e-03
  1.333663e-02  4.366275e-03 -1.674939e-03
 -1.387660e-02 -1.479771e-03  4.475380e-03
   28   18
  1.153069e-03  4.546686e-04 -6.015859e-05
  5.463446e-04 -1.890638e-03 -7.484003e-04
  5.847260e-04  1.067242e-03  3.817751e-04
   28   19
 -6.534809e-04  5.501831e-04  2.011364e-04
  6.607445e-04 -8.383732e-04 -3.598950e-04
 -2.025411e-05 -2.372658e-04 -3.536159e-04
   28   20
  4.205014e-03  1.452200e-02  1.562866e-03
  1.451668e-03 -2.657931e-02  1.463959e-03
  1.701609e-03  1.404439e-02  4.616298e-03
   28   21
 -1.367568e-04 -1.759752e-04 -1.104971e-03
  1.857327e-05  6.041946e-04  1.201422e-03
 -2.087619e-04 -4.866131e-04 -2.137262e-03
   28   22
  4.743018e-04  1.231751e-03 -5.209056e-05
 -5.053167e-04 -1.916765e-03  2.864286e-05
  1.762102e-04  1.033925e-03 -1.094003e-04
   28   23
  3.472081e-04 -5.828617e-04 -9.691390e-04
 -4.538436e-05  1.107873e-03  4.637331e-04
  6.719856e-04  4.441839e-04 -1.869679e-03
   28   24
  4.291907e-03 -1.653935e-03 -1.418426e-02
 -1.358097e-03  4.167363e-03  1.389281e-02
 -1.388700e-03  1.811668e-03 -2.687922e-02
   28   25
 -3.360271e-04  1.638183e-04  1.668438e-04
 -4.380471e-05 -5.771880e-04 -3.620424e-04
  9.917462e-05  4.186009e-04  3.789279e-04
   28   26
 -7.434161e-04 -4.612890e-04  2.388763e-04
  4.282863e-04  3.350066e-04 -8.918221e-05
 -1.561653e-04 -8.328727e-05 -3.497894e-04
   28   27
  4.659268e-04 -1.754298e-04 -4.838088e-04
 -8.265610e-05 -3.305352e-04  8.932800e-05
  4.029468e-04 -1.527471e-04 -6.176585e-04
   28   28
  1.894043e-01 -1.494466e-01  1.499888e-01
 -1.494466e-01  1.865946e-01 -1.488090e-01
  1.499888e-01 -1.488090e-01  1.900668e-01
   28   29
 -1.827998e-04 -5.197633e-04  2.424284e-04
 -7.517396e-04 -6.845661e-04 -1.854462e-04
  7.257501e-04  6.335321e-04  1.781535e-04
   28   30
 -8.684396e-04 -3.801903e-04  9.428236e-04
  6.058446e-04  2.440303e-04 -7.972389e-04
  6.067536e-04 -1.357106e-04 -3.352604e-04
   28   31
  2.976079e-04 -9.961747e-04 -6.934677e-04
 -9.447685e-05 -2.936597e-04 -7.561012e-04
  2.215483e-04 -1.051502e-03 -8.220810e-04
   28   32
 -6.688484e-03  6.624811e-03 -6.514075e-03
  6.308767e-03 -6.446297e-03  6.291571e-03
 -6.451779e-03  6.538265e-03 -6.400030e-03
   28   33
 -6.234735e-03  4.488674e-03  1.668469e-02
  5.011599e-03 -5.956489e-03 -1.682467e-02
 -5.948874e-03  5.854478e-03  2.360436e-02
   28   34
 -6.339652e-03 -1.716916e-02 -5.336071e-03
  5.868161e-03  2.340770e-02  6.318796e-03
 -4.777034e-03 -1.696402e-02 -6.300744e-03
   28   35
  2.359785e-02  6.601953e-03 -5.570291e-03
 -1.651259e-02 -6.320723e-03  4.383123e-03
  1.677383e-02  5.262898e-03 -5.911372e-03
   28   36
  1.666961e-03 -1.176978e-03  6.273439e-04
 -5.760749e-04  1.734365e-03 -1.174038e-03
  1.166624e-03 -6.392812e-04  1.692476e-03
   28   37
  1.893854e-03 -9.223190e-04 -8.883558e-04
 -2.925002e-04  1.089436e-03  7.280004e-04
  6.984536e-04 -7.575780e-04 -1.302048e-03
   28   38
  1.116235e-03  7.528562e-04  2.474829e-04
 -7.214451e-04 -1.247819e-03 -7.098679e-04
  8.061697e-04  8.525214e-04  1.734229e-03
   28   39
 -1.305111e-03 -7.235770e-04  7.849465e-04
  8.543445e-04  1.827492e-03 -8.581384e-04
 -6.997108e-04 -2.375231e-04  1.037884e-03
   28   40
 -1.809821e-01  1.330143e-01 -1.350375e-01
  1.339410e-01 -1.789650e-01  1.338520e-01
 -1.342057e-01  1.335355e-01 -1.812742e-01
   28   41
  1.126640e-03  9.660723e-04 -1.263905e-04
  6.025189e-04  2.096795e-03  5.296340e-04
 -9.629422e-04 -1.083529e-03 -4.940242e-04
   28   42
  2.000776e-03  5.889659e-04 -6.491708e-04
 -1.044615e-03 -5.021145e-04  9.358121e-04
 -1.074090e-03 -7.237897e-07  1.076797e-03
   28   43
 -5.950615e-04  9.314161e-04  1.076594e-03
  1.208643e-04  1.098052e-03  9.986874e-04
 -5.448713e-04  6.076523e-04  1.969639e-03
   28   44
  4.554052e-03 -1.536189e-02  1.552044e-02
 -1.517729e-02  4.478495e-03 -1.536460e-02
  1.531442e-02 -1.543635e-02  4.480035e-03
   29    1
  3.960536e-04 -2.923116e-05 -4.073907e-04
  3.010948e-04 -3.545197e-06 -4.031543e-04
  8.503071e-04  5.136163e-04 -2.258601e-03
   29    2
  2.374510e-04 -3.135570e-04  1.357500e-04
  6.324773e-04 -2.175895e-03  7.195859e-04
  2.660287e-04 -4.085656e-04  2.606981e-04
   29    3
  8.807766e-04  3.482046e-04  1.460944e-03
  1.705166e-03 -1.170961e-03  2.686167e-03
  1.410970e-03  1.194939e-05  3.910133e-03
   29    4
  3.751922e-03  1.279670e-03  4.174826e-05
  1.597886e-03  7.546657e-04  3.962543e-04
  2.563411e-03  1.707603e-03 -1.297426e-03
   29    5
 -4.044185e-03 -7.332676e-04  1.111588e-03
 -1.791096e-03 -3.677864e-04  6.190632e-04
 -2.026393e-03 -7.441827e-05  6.799541e-04
   29    6
 -2.399766e-03  6.340466e-04  6.403069e-04
 -5.052001e-04  2.543881e-04  1.910187e-04
 -5.583694e-04  2.099933e-04  1.750868e-04
   29    7
  7.363823e-04 -2.042090e-03 -1.683686e-04
  1.155741e-03 -4.427909e-03 -7.943506e-04
  6.541618e-04 -1.723021e-03 -3.818917e-04
   29    8
 -1.018065e-03  2.444992e-03  1.474209e-03
 -7.592931e-06  3.980734e-03  1.392172e-03
  4.439352e-04  1.449380e-03  7.168622e-04
   29    9
  2.638085e-03 -1.514942e-03 -1.574191e-04
  7.347031e-04 -4.339469e-03 -2.633591e-03
  8.114883e-04 -3.496779e-03 -1.145737e-03
   29   10
 -2.643908e-04  6.389777e-04 -1.829740e-03
 -7.035167e-05  7.951705e-04 -2.337074e-03
 -6.417219e-04  1.152788e-03 -4.554436e-03
   29   11
 -9.556442e-04  8.725885e-04 -3.282355e-03
 -2.530811e-04  2.565975e-03 -1.613085e-03
 -2.533566e-03  6.787775e-04 -4.436047e-03
   29   12
 -4.133285e-03 -2.328774e-03  7.580085e-04
 -3.516858e-03 -1.148965e-03  5.949637e-04
 -1.499956e-03 -1.913875e-04  2.671732e-03
   29   13
 -1.367925e-02 -1.724770e-02  1.279750e-02
 -1.668697e-02 -1.273162e-02  1.334925e-02
  6.590071e-04  1.100076e-03  2.452009e-02
   29   14
 -1.285052e-02  1.314651e-02 -1.651775e-02
  8.361966e-04  2.486607e-02  4.496003e-04
 -1.722221e-02  1.256244e-02 -1.323146e-02
   29   15
 -9.333937e-04 -2.357633e-04 -2.002694e-03
  1.164341e-04 -9.376678e-06 -1.575786e-04
 -1.036585e-03 -5.493993e-04 -2.717482e-03
   29   16
 -2.632464e-03 -1.070917e-03 -5.746959e-04
 -2.072085e-03 -1.098495e-03 -2.760623e-04
 -4.089069e-05  1.284144e-04  4.392649e-05
   29   17
  2.102539e-03  6.383516e-04 -5.003634e-04
  3.417419e-04 -4.408016e-04  5.401804e-04
  1.482086e-03  8.303514e-04 -4.863215e-04
   29   18
  2.446222e-02  9.875098e-05  5.234080e-04
  1.273920e-02 -1.373581e-02 -1.732083e-02
  1.271680e-02 -1.676059e-02 -1.260010e-02
   29   19
 -5.039806e-04  1.558988e-03  7.200353e-04
 -5.449450e-04  2.222485e-03  6.837017e-04
  5.522430e-04  3.050328e-04 -4.410521e-04
   29   20
  8.876715e-05 -4.500874e-05  1.966341e-04
 -5.772514e-04 -2.826183e-03 -1.102469e-03
 -2.036902e-04 -2.002745e-03 -9.708593e-04
   29   21
 -2.122112e-03  7.823669e-04 -1.199419e-03
 -9.457616e-04  4.431685e-04 -7.758134e-04
 -1.116109e-03  3.815812e-04 -7.094151e-04
   29   22
 -3.636289e-04  5.828188e-04  1.876948e-04
  8.068591e-04 -4.694531e-04  1.574026e-03
  6.577842e-04 -4.310511e-04  2.141066e-03
   29   23
 -7.190816e-04 -1.265284e-03  4.126853e-04
 -1.120922e-03 -2.140587e-03  6.532305e-04
 -7.325867e-04 -9.253120e-04  4.283497e-04
   29   24
  5.818446e-04 -8.047718e-04 -9.715762e-04
  3.632035e-04 -7.072540e-04 -1.143704e-03
  8.063926e-04 -1.108760e-03 -2.092268e-03
   29   25
 -6.415135e-03 -6.315936e-03 -6.195395e-03
 -6.421569e-03 -6.449613e-03 -6.320272e-03
 -6.314190e-03 -6.359472e-03 -6.218758e-03
   29   26
  2.942788e-04  1.417341e-04 -4.106958e-04
  8.962540e-04 -2.502992e-04 -9.245967e-04
  6.618336e-04 -6.437869e-04 -6.969512e-04
   29   27
 -5.748142e-04  5.085720e-04 -5.998999e-04
 -3.643544e-04  3.209767e-04  2.591013e-04
 -9.287319e-04  8.521920e-04 -2.332335e-04
   29   28
 -1.827998e-04 -7.517396e-04  7.257501e-04
 -5.197633e-04 -6.845661e-04  6.335321e-04
  2.424284e-04 -1.854462e-04  1.781535e-04
   29   29
  1.923086e-01  1.567430e-01  1.558416e-01
  1.567430e-01  1.931100e-01  1.555874e-01
  1.558416e-01  1.555874e-01  1.922046e-01
   29   30
 -5.647155e-04 -1.214320e-06  1.118084e-04
  1.802425e-04  4.930243e-04 -2.701142e-04
  1.242997e-04  2.750315e-04 -5.675112e-04
   29   31
 -5.709431e-04  8.253261e-05  2.373138e-04
 -2.082182e-06 -6.311532e-04  5.412129e-05
 -2.407218e-04  1.767299e-04  4.628738e-04
   29   32
  5.302686e-04 -2.024502e-04  2.033815e-05
  4.501286e-04 -6.516080e-04 -1.664202e-05
  1.191114e-04  8.737788e-05 -6.904954e-04
   29   33
  2.228113e-03  4.313538e-03  4.224891e-03
  4.201697e-03  2.292942e-03  4.393343e-03
  4.433004e-03  4.336346e-03  2.270494e-03
   29   34
 -1.151074e-03 -2.546604e-03 -4.137950e-04
 -8.127409e-03  6.370207e-05  1.697513e-03
 -7.315878e-03  1.045885e-03  2.101753e-03
   29   35
  2.153816e-03 -7.253978e-03  1.166874e-03
 -2.870238e-04 -1.376585e-03 -2.593515e-03
  1.788182e-03 -7.879027e-03  1.661303e-04
   29   36
  4.586546e-04  1.817793e-03 -7.954356e-03
  1.393949e-03  2.274849e-03 -7.354780e-03
 -2.494555e-03 -3.809998e-04 -1.190773e-03
   29   37
  2.914802e-03  2.090231e-03  2.145644e-03
  2.154789e-03  2.867578e-03  2.118663e-03
  2.077005e-03  2.094793e-03  2.876695e-03
   29   38
 -3.259021e-03  1.835431e-03 -2.834031e-04
 -5.324634e-03  8.909699e-03  2.471337e-03
 -3.936792e-03  6.168515e-03 -7.100789e-04
   29   39
 -7.051049e-04 -3.992050e-03  6.184174e-03
 -3.520671e-04 -3.271224e-03  1.777916e-03
  2.512929e-03 -5.457897e-03  9.102153e-03
   29   40
  9.121385e-03  2.562944e-03 -5.602026e-03
  6.288832e-03 -7.205378e-04 -4.122236e-03
  1.848171e-03 -3.602929e-04 -3.357432e-03
   29   41
 -1.883847e-01 -1.438510e-01 -1.426528e-01
 -1.435485e-01 -1.879278e-01 -1.424776e-01
 -1.432101e-01 -1.430087e-01 -1.870669e-01
   29   42
  2.771982e-03 -8.420641e-04  1.492718e-03
  1.649160e-04 -2.020833e-03  1.199102e-03
  4.746980e-04 -1.066475e-05  3.440358e-03
   29   43
  3.592676e-03  4.019262e-04  3.825280e-05
  1.490269e-03  2.583645e-03 -7.990244e-04
  1.187418e-03  1.444149e-06 -2.005390e-03
   29   44
 -1.920312e-03  1.196857e-03  5.391547e-05
  6.600722e-05  3.466620e-03  3.836428e-04
 -7.857235e-04  1.433673e-03  2.598703e-03
   30    1
  7.406169e-04  3.944277e-04 -1.943775e-03
  1.604004e-03 -1.145560e-03 -2.665760e-03
 -1.236060e-03 -5.756186e-05  3.949065e-03
   30    2
  6.702395e-04 -2.704519e-03  2.582832e-04
  9.667429e-04 -4.757998e-03  8.379684e-04
 -5.530319e-04  1.957307e-03 -4.212422e-04
   30    3
  9.230205e-05  3.248992e-05  4.769688e-04
  1.301415e-04  8.110732e-05  6.995170e-04
 -7.106894e-04 -6.256270e-04 -2.547956e-03
   30    4
 -4.485618e-03 -8.827524e-04 -1.076243e-03
 -1.933366e-03 -4.208494e-04 -6.845816e-04
  2.130484e-03  1.115271e-04  6.591769e-04
   30    5
  3.856081e-03  1.335891e-03  5.345753e-05
  1.503448e-03  6.764278e-04 -4.233432e-04
 -2.478525e-03 -1.741951e-03 -1.342373e-03
   30    6
  2.425105e-03 -1.550946e-03  3.187299e-04
  8.748594e-04 -4.303345e-03  2.702243e-03
 -8.796943e-04  3.458631e-03 -1.187147e-03
   30    7
 -3.775026e-06 -5.000769e-04 -1.421166e-04
  5.320094e-04 -2.463315e-03 -7.289248e-04
 -1.743510e-04  7.956147e-04  3.095110e-04
   30    8
 -1.093910e-03  7.184453e-04  3.524791e-03
 -2.761395e-04  2.695938e-03  1.713234e-03
  2.488571e-03 -8.271167e-04 -4.568753e-03
   30    9
 -2.268261e-03  6.745583e-04 -5.482810e-04
 -6.612642e-04  3.215787e-04 -1.726856e-04
  7.213576e-04 -3.522266e-04  1.735860e-04
   30   10
 -4.495928e-03 -2.510305e-03 -3.784957e-04
 -3.741711e-03 -1.140969e-03 -6.449481e-04
  1.668198e-03  2.380719e-04  2.672515e-03
   30   11
 -1.167644e-03  2.965723e-03 -1.704039e-03
 -1.605887e-04  4.038915e-03 -1.432749e-03
 -2.847752e-04 -1.414000e-03  7.483848e-04
   30   12
 -4.531712e-04  7.084992e-04  2.132079e-03
 -2.009391e-04  6.881096e-04  2.227840e-03
  7.795369e-04 -1.044142e-03 -4.308034e-03
   30   13
 -1.185737e-03 -3.063706e-04  2.106044e-03
  2.629826e-05 -1.338839e-05  1.933119e-04
  1.101870e-03  5.051520e-04 -2.692323e-03
   30   14
 -6.517297e-04  1.447449e-03 -7.793637e-04
 -5.778380e-04  2.039506e-03 -6.419329e-04
 -6.516697e-04 -2.276250e-04 -4.420674e-04
   30   15
 -1.395669e-02 -1.722913e-02 -1.235027e-02
 -1.671227e-02 -1.267501e-02 -1.243261e-02
 -3.005168e-04 -9.302584e-04  2.467738e-02
   30   16
  2.177674e-03  6.346349e-04  6.068376e-04
  3.297205e-04 -4.313546e-04 -6.193822e-04
 -1.391316e-03 -7.345711e-04 -4.988866e-04
   30   17
 -2.881278e-03 -1.180733e-03  6.855678e-04
 -2.122817e-03 -1.150133e-03  2.323879e-04
  8.261150e-05 -1.043235e-04  5.673002e-05
   30   18
 -2.168033e-03  6.728569e-04  1.184823e-03
 -1.094759e-03  4.697429e-04  8.266776e-04
  1.237541e-03 -3.901278e-04 -7.564854e-04
   30   19
 -1.307477e-02  1.216789e-02  1.644603e-02
  9.107298e-04  2.410067e-02 -5.726188e-04
  1.744470e-02 -1.191901e-02 -1.341459e-02
   30   20
 -8.716726e-04 -1.163789e-03 -3.007055e-04
 -1.215979e-03 -2.230145e-03 -7.932426e-04
  8.376356e-04  9.845324e-04  5.612577e-04
   30   21
  2.390762e-02  4.030428e-04 -8.988165e-04
  1.188733e-02 -1.374910e-02  1.700444e-02
 -1.258679e-02  1.689865e-02 -1.251956e-02
   30   22
  3.932631e-04 -9.016945e-04  9.979070e-04
  3.713539e-04 -8.149100e-04  1.242040e-03
 -7.451123e-04  1.225450e-03 -2.161113e-03
   30   23
 -8.978423e-05 -2.485720e-04  5.009928e-06
 -6.400239e-04 -2.788197e-03  1.124135e-03
  2.609468e-04  1.958168e-03 -1.048884e-03
   30   24
 -2.983797e-04  3.642943e-04 -3.546038e-04
  6.241588e-04 -5.857362e-04 -1.568027e-03
 -5.503889e-04  4.801950e-04  2.098666e-03
   30   25
  3.515148e-04  1.513029e-04  4.207705e-04
  7.892464e-04 -2.723593e-04  1.007074e-03
 -5.708540e-04  6.854288e-04 -6.896755e-04
   30   26
 -6.705464e-03 -6.528113e-03  6.447841e-03
 -6.563714e-03 -6.453806e-03  6.414715e-03
  6.597605e-03  6.473625e-03 -6.480604e-03
   30   27
 -1.212845e-04 -1.036117e-03 -9.857227e-04
 -5.702845e-04 -8.231496e-04 -6.517383e-04
 -1.801516e-04  2.701536e-04  2.059508e-04
   30   28
 -8.684396e-04  6.058446e-04  6.067536e-04
 -3.801903e-04  2.440303e-04 -1.357106e-04
  9.428236e-04 -7.972389e-04 -3.352604e-04
   30   29
 -5.647155e-04  1.802425e-04  1.242997e-04
 -1.214320e-06  4.930243e-04  2.750315e-04
  1.118084e-04 -2.701142e-04 -5.675112e-04
   30   30
  1.953774e-01  1.589768e-01 -1.571605e-01
  1.589768e-01  1.954099e-01 -1.567293e-01
 -1.571605e-01 -1.567293e-01  1.924024e-01
   30   31
  5.138289e-04 -4.671171e-04 -7.659993e-05
  2.485737e-04 -7.597905e-04  6.520625e-05
 -4.672903e-05 -3.777256e-05 -7.721395e-04
   30   32
 -9.298365e-04 -3.380544e-06 -3.112999e-04
 -7.498598e-06 -7.276470e-04 -1.987849e-05
  2.797156e-04  1.723031e-05  4.476279e-04
   30   33
 -1.238533e-03 -2.577136e-03  3.391435e-04
 -8.106968e-03 -1.962413e-04 -1.800357e-03
  7.427283e-03 -8.995814e-04  2.206667e-03
   30   34
  2.167738e-03  4.378372e-03 -4.059731e-03
  4.200947e-03  2.468843e-03 -4.352418e-03
 -4.332730e-03 -4.422489e-03  2.068804e-03
   30   35
  1.436105e-04  1.614783e-03  8.022504e-03
  1.119951e-03  2.058996e-03  7.389769e-03
  2.614481e-03  4.339531e-04 -1.098598e-03
   30   36
  1.929169e-03 -7.310521e-03 -1.324225e-03
 -4.116854e-04 -1.121111e-03  2.590888e-03
 -1.661629e-03  8.010726e-03  3.796208e-04
   30   37
 -3.454398e-03  1.966617e-03  2.689325e-04
 -5.488693e-03  9.114606e-03 -2.393585e-03
  4.006113e-03 -6.207572e-03 -7.821062e-04
   30   38
  2.785517e-03  2.063406e-03 -2.069925e-03
  2.086679e-03  2.851215e-03 -2.095484e-03
 -2.051436e-03 -2.133468e-03  2.873426e-03
   30   39
  9.076162e-03  2.429273e-03  5.560646e-03
  6.412032e-03 -7.132347e-04  4.180719e-03
 -1.818326e-03  3.502182e-04 -3.376318e-03
   30   40
 -7.943009e-04 -4.066813e-03 -6.134101e-03
 -4.158738e-04 -3.525429e-03 -1.936328e-03
 -2.437612e-03  5.404867e-03  8.996749e-03
   30   41
  2.568225e-03 -9.565910e-04 -1.536865e-03
  6.093383e-05 -2.060439e-03 -1.193334e-03
 -4.303324e-04 -5.668543e-06  3.411749e-03
   30   42
 -1.895959e-01 -1.455298e-01  1.437333e-01
 -1.455417e-01 -1.896804e-01  1.433051e-01
  1.445417e-01  1.440676e-01 -1.872450e-01
   30   43
 -2.101472e-03  1.232917e-03 -4.339136e-05
 -7.249560e-05  3.546046e-03 -3.632687e-04
  9.217805e-04 -1.381872e-03  2.630068e-03
   30   44
  3.465219e-03  3.999590e-04  5.955829e-05
  1.347184e-03  2.565229e-03  9.124158e-04
 -1.049234e-03 -6.646173e-06 -1.996778e-03
   31    1
 -2.806932e-04 -6.823262e-04  1.806878e-03
  1.592560e-04  8.233262e-04 -2.544393e-03
  6.932688e-04  1.233266e-03 -4.783044e-03
   31    2
 -9.872200e-04 -8.313788e-04  3.252030e-03
  3.576259e-04  2.466078e-03 -1.757794e-03
  2.721573e-03  6.331942e-04 -4.659405e-03
   31    3
 -4.049308e-03  2.262138e-03 -9.522345e-04
  3.643854e-03 -1.263943e-03  7.447779e-04
  1.789838e-03 -3.836531e-04  2.818470e-03
   31    4
 -2.357649e-03 -7.750416e-04 -5.693772e-04
  4.508730e-04  2.594546e-04  1.351377e-04
  5.792221e-04  2.319592e-04  6.217559e-05
   31    5
  2.559578e-03  1.457040e-03  1.006342e-04
 -7.031154e-04 -4.514137e-03 -2.557152e-03
 -8.072982e-04 -3.862852e-03 -1.206202e-03
   31    6
  3.724635e-03 -1.337737e-03 -2.647149e-05
 -1.761819e-03  8.912630e-04  3.689527e-04
 -2.664429e-03  1.837692e-03 -1.478015e-03
   31    7
 -1.014151e-03 -2.497918e-03 -1.465762e-03
  3.469045e-05  4.179453e-03  1.469207e-03
 -3.282266e-04  1.544891e-03  8.100270e-04
   31    8
  7.333876e-04  2.141889e-03  1.633364e-04
 -1.212216e-03 -4.738890e-03 -9.469262e-04
 -6.784311e-04 -1.998601e-03 -4.218047e-04
   31    9
 -4.053116e-03  7.252681e-04 -1.065449e-03
  1.984403e-03 -4.040273e-04  7.166187e-04
  2.199182e-03 -9.145820e-05  6.875985e-04
   31   10
  3.650147e-04 -1.306097e-04  5.456877e-04
 -3.208103e-04  3.880165e-05 -4.553152e-04
 -7.994720e-04  5.267337e-04 -2.404596e-03
   31   11
  2.034123e-04  6.621784e-04 -2.745684e-04
 -6.175830e-04 -2.356411e-03  7.741823e-04
 -2.113569e-04 -7.451569e-04  3.069006e-04
   31   12
  7.629961e-04 -2.866533e-04 -1.481666e-03
 -1.750943e-03 -1.138610e-03  2.900363e-03
 -1.423043e-03 -1.279530e-04  3.965824e-03
   31   13
 -3.604919e-04 -5.609079e-04 -2.804651e-04
 -8.486537e-04 -6.022067e-04  1.613461e-03
 -6.162984e-04 -4.595070e-04  2.168284e-03
   31   14
 -7.287413e-04  1.218968e-03 -4.130764e-04
  1.189493e-03 -2.228008e-03  6.860943e-04
  8.417794e-04 -1.101455e-03  4.756619e-04
   31   15
  5.454030e-04  8.101968e-04  9.901512e-04
 -3.455564e-04 -8.016245e-04 -1.210854e-03
 -7.960829e-04 -1.296331e-03 -2.228773e-03
   31   16
  2.439151e-02 -1.108376e-04 -6.201763e-04
 -1.221840e-02 -1.332315e-02 -1.707516e-02
 -1.247866e-02 -1.647126e-02 -1.252147e-02
   31   17
 -2.109458e-03 -7.865724e-04  1.167649e-03
  9.730203e-04  4.302227e-04 -8.240208e-04
  1.251022e-03  3.770413e-04 -8.390455e-04
   31   18
 -2.644362e-03  1.095840e-03  6.332662e-04
  2.149211e-03 -1.143709e-03 -3.647711e-04
  1.319990e-04  1.390808e-05 -8.098212e-05
   31   19
  5.198079e-05  8.589085e-05 -1.141341e-04
  6.532459e-04 -3.000271e-03 -1.242934e-03
  2.761395e-04 -2.216750e-03 -1.106530e-03
   31   20
 -4.944204e-04 -1.500136e-03 -6.844306e-04
  5.492243e-04  2.285321e-03  6.522306e-04
 -5.754711e-04  3.089930e-04 -4.927104e-04
   31   21
  2.099172e-03 -6.397426e-04  5.626487e-04
 -4.152803e-04 -3.465581e-04  5.953479e-04
 -1.517562e-03  7.332796e-04 -5.495056e-04
   31   22
 -1.364335e-02  1.737931e-02 -1.198585e-02
  1.640815e-02 -1.278141e-02  1.198400e-02
 -9.422318e-04  1.353221e-03  2.438398e-02
   31   23
 -1.283207e-02 -1.243609e-02  1.680082e-02
 -1.150321e-03  2.427515e-02  4.684857e-04
  1.692759e-02  1.170743e-02 -1.341697e-02
   31   24
 -9.532448e-04  2.825164e-04  2.044951e-03
 -7.352468e-05 -1.285361e-04 -2.803639e-04
  1.072294e-03 -6.326900e-04 -2.869022e-03
   31   25
 -5.533441e-04 -4.841313e-04  5.649779e-04
  4.166130e-04  3.174916e-04  1.704010e-04
  1.011587e-03  8.918873e-04 -3.335933e-04
   31   26
 -1.709053e-04  8.438856e-04 -7.787703e-04
  5.640654e-04 -9.166934e-04  7.464433e-04
 -1.425488e-04 -3.036658e-04  2.986507e-04
   31   27
 -6.520035e-03  6.564599e-03  6.610183e-03
  6.505892e-03 -6.655131e-03 -6.693341e-03
  6.266702e-03 -6.453053e-03 -6.414689e-03
   31   28
  2.976079e-04 -9.447685e-05  2.215483e-04
 -9.961747e-04 -2.936597e-04 -1.051502e-03
 -6.934677e-04 -7.561012e-04 -8.220810e-04
   31   29
 -5.709431e-04 -2.082182e-06 -2.407218e-04
  8.253261e-05 -6.311532e-04  1.767299e-04
  2.373138e-04  5.412129e-05  4.628738e-04
   31   30
  5.138289e-04  2.485737e-04 -4.672903e-05
 -4.671171e-04 -7.597905e-04 -3.777256e-05
 -7.659993e-05  6.520625e-05 -7.721395e-04
   31   31
  1.916636e-01 -1.575256e-01 -1.570986e-01
 -1.575256e-01  1.959929e-01  1.582317e-01
 -1.570986e-01  1.582317e-01  1.946658e-01
   31   32
 -5.995654e-04 -3.280380e-05 -8.002850e-05
 -1.816626e-04  5.432316e-04 -2.865212e-04
 -2.442533e-05  1.530284e-04 -6.467181e-04
   31   33
  2.129617e-03  7.568033e-03 -1.083508e-03
  3.429408e-04 -1.031330e-03 -2.614814e-03
 -1.696311e-03 -8.054261e-03 -1.008452e-04
   31   34
  3.830614e-04 -1.683276e-03  8.070308e-03
 -1.221568e-03  1.911812e-03 -7.337030e-03
  2.616913e-03 -2.520023e-04 -9.985159e-04
   31   35
  2.225472e-03 -4.263154e-03 -4.247416e-03
 -4.314973e-03  2.169639e-03  4.455740e-03
 -4.440069e-03  4.109424e-03  2.287901e-03
   31   36
 -1.182950e-03  2.452294e-03  4.324746e-04
  7.943561e-03  2.138901e-04  1.691454e-03
  7.157522e-03  1.227004e-03  2.105820e-03
   31   37
 -7.310242e-04  4.011414e-03 -6.099448e-03
  3.506281e-04 -3.509797e-03  1.919708e-03
 -2.491878e-03 -5.654031e-03  9.093960e-03
   31   38
  9.067109e-03 -2.579142e-03  5.489933e-03
 -6.484243e-03 -6.795253e-04 -4.227834e-03
 -1.955995e-03 -3.551629e-04 -3.527226e-03
   31   39
  2.904549e-03 -2.026201e-03 -2.114353e-03
 -2.141090e-03  2.837599e-03  2.119534e-03
 -2.071105e-03  2.053752e-03  2.842986e-03
   31   40
 -3.272658e-03 -1.837865e-03  3.516091e-04
  5.499020e-03  9.221770e-03  2.585456e-03
  4.075149e-03  6.350225e-03 -6.344257e-04
   31   41
  3.538277e-03 -4.113269e-04 -8.062880e-06
 -1.499382e-03  2.565070e-03 -9.587126e-04
 -1.134223e-03  2.886755e-05 -2.107917e-03
   31   42
 -1.946147e-03 -1.175078e-03 -4.763977e-05
 -5.263769e-06  3.529015e-03  3.805316e-04
  8.296722e-04  1.398785e-03  2.557195e-03
   31   43
 -1.877829e-01  1.445820e-01  1.435704e-01
  1.441364e-01 -1.903845e-01 -1.446927e-01
  1.430908e-01 -1.447736e-01 -1.883745e-01
   31   44
  2.743202e-03  9.086819e-04 -1.395621e-03
 -1.470031e-04 -2.093757e-03  1.209180e-03
 -4.802550e-04 -4.002454e-05  3.417843e-03
   32    1
 -4.418921e-03  2.649854e-03  6.055787e-04
  3.572803e-03 -1.320216e-03 -6.716614e-04
 -1.767685e-03  3.431072e-04  2.704293e-03
   32    2
 -1.154889e-03 -3.026684e-03  1.630674e-03
  1.730784e-04  4.148349e-03 -1.459086e-03
  2.620650e-04 -1.551301e-03  7.264362e-04
   32    3
 -5.310387e-04 -7.231808e-04 -2.163852e-03
  2.669000e-04  6.949016e-04  2.095153e-03
 -8.404656e-04 -1.075841e-03 -4.584053e-03
   32    4
  2.435029e-03  1.670464e-03 -3.286314e-04
 -8.722318e-04 -4.398998e-03  2.545392e-03
  7.769985e-04  3.836205e-03 -1.254912e-03
   32    5
 -2.266126e-03 -7.050398e-04  5.744763e-04
  6.611356e-04  3.419580e-04 -1.963357e-04
 -5.833814e-04 -2.547259e-04  1.451318e-04
   32    6
 -4.465090e-03  8.442201e-04  1.100078e-03
  1.758972e-03 -4.350542e-04 -6.137119e-04
 -2.215966e-03  1.976358e-04  6.395608e-04
   32    7
 -1.101608e-03 -6.099558e-04 -3.419503e-03
  2.014965e-04  2.621220e-03  1.538705e-03
 -2.526541e-03 -6.891181e-04 -4.433047e-03
   32    8
 -3.205599e-06  4.746157e-04  1.076200e-04
 -5.699398e-04 -2.428422e-03 -8.180110e-04
  1.106386e-04  6.208675e-04  2.661419e-04
   32    9
  3.818905e-03 -1.351020e-03 -4.902046e-05
 -1.379384e-03  6.430666e-04 -4.296875e-04
  2.494371e-03 -1.612387e-03 -1.356456e-03
   32   10
  7.104116e-04 -3.670145e-04  1.948588e-03
 -1.522166e-03 -1.074625e-03 -2.589932e-03
  1.333823e-03  1.513767e-04  3.995528e-03
   32   11
  6.598475e-04  2.461907e-03 -2.500848e-04
 -9.391051e-04 -4.368241e-03  7.969250e-04
  5.662299e-04  1.933205e-03 -3.517018e-04
   32   12
  1.522051e-04 -7.209254e-05 -5.447392e-04
 -2.327841e-04  1.253100e-04  7.039318e-04
  7.196596e-04 -5.418612e-04 -2.392967e-03
   32   13
  3.908259e-04  8.862548e-04 -1.121859e-03
 -3.898139e-04 -8.274528e-04  1.176086e-03
  7.560584e-04  1.259562e-03 -2.180459e-03
   32   14
 -8.395617e-05  1.631597e-04  2.107909e-06
  6.240679e-04 -2.597360e-03  1.112998e-03
 -2.737880e-04  1.998548e-03 -1.103064e-03
   32   15
 -3.002304e-04 -4.879320e-04  3.885447e-04
 -5.905712e-04 -4.984870e-04 -1.474066e-03
  6.233922e-04  5.636366e-04  2.098275e-03
   32   16
 -2.166344e-03 -7.100583e-04 -1.199292e-03
  1.027883e-03  5.416331e-04  8.312021e-04
 -1.244232e-03 -3.793155e-04 -7.519695e-04
   32   17
  2.385096e-02 -4.960789e-04  1.002536e-03
 -1.240014e-02 -1.359306e-02  1.750757e-02
  1.224719e-02  1.647953e-02 -1.270196e-02
   32   18
  2.150516e-03 -6.536987e-04 -6.590002e-04
 -2.932875e-04 -3.874916e-04 -6.065632e-04
  1.432397e-03 -7.802247e-04 -5.851600e-04
   32   19
 -8.657417e-04  1.156561e-03  2.939958e-04
  1.140701e-03 -2.060569e-03 -8.109000e-04
 -8.440709e-04  1.016621e-03  5.046821e-04
   32   20
 -1.302443e-02 -1.245255e-02 -1.687760e-02
 -5.890550e-04  2.445857e-02 -2.546985e-04
 -1.721092e-02 -1.197300e-02 -1.363871e-02
   32   21
 -2.853824e-03  1.146539e-03 -7.122159e-04
  2.072606e-03 -1.025936e-03  2.572215e-04
 -1.290592e-04 -5.314023e-05  9.958111e-06
   32   22
 -1.174363e-03  2.585782e-04 -2.231521e-03
 -6.607582e-05  7.037397e-05  1.308876e-04
 -1.179393e-03  5.713479e-04 -2.830031e-03
   32   23
 -6.521757e-04 -1.533324e-03  7.823155e-04
  5.761623e-04  2.065066e-03 -6.701847e-04
  6.511277e-04 -2.515838e-04 -4.539688e-04
   32   24
 -1.393400e-02  1.682392e-02  1.223058e-02
  1.689036e-02 -1.281616e-02 -1.256155e-02
  3.008461e-04 -1.041533e-03  2.424356e-02
   32   25
 -1.525738e-04  9.970032e-04  9.183005e-04
  5.073200e-04 -6.770641e-04 -5.616128e-04
  1.450358e-04  3.267001e-04  2.566864e-04
   32   26
 -8.513139e-04 -6.851235e-04 -5.026239e-04
  3.373100e-04  2.392108e-04 -2.376826e-04
 -1.004545e-03 -8.293532e-04 -1.967130e-04
   32   27
  3.784014e-04 -2.174251e-04 -4.668152e-04
 -7.695462e-04 -2.179790e-04  8.928203e-04
  6.289612e-04  6.762477e-04 -8.107285e-04
   32   28
 -6.688484e-03  6.308767e-03 -6.451779e-03
  6.624811e-03 -6.446297e-03  6.538265e-03
 -6.514075e-03  6.291571e-03 -6.400030e-03
   32   29
  5.302686e-04  4.501286e-04  1.191114e-04
 -2.024502e-04 -6.516080e-04  8.737788e-05
  2.033815e-05 -1.664202e-05 -6.904954e-04
   32   30
 -9.298365e-04 -7.498598e-06  2.797156e-04
 -3.380544e-06 -7.276470e-04  1.723031e-05
 -3.112999e-04 -1.987849e-05  4.476279e-04
   32   31
 -5.995654e-04 -1.816626e-04 -2.442533e-05
 -3.280380e-05  5.432316e-04  1.530284e-04
 -8.002850e-05 -2.865212e-04 -6.467181e-04
   32   32
  1.943718e-01 -1.575882e-01  1.575408e-01
 -1.575882e-01  1.937895e-01 -1.577981e-01
  1.575408e-01 -1.577981e-01  1.936155e-01
   32   33
  1.161648e-04 -1.686197e-03 -8.018153e-03
 -1.189761e-03  2.020452e-03  7.399196e-03
 -2.667575e-03  2.886737e-04 -1.039295e-03
   32   34
  1.898511e-03  7.373047e-03  1.199097e-03
  3.692288e-04 -1.177349e-03  2.450484e-03
  1.626524e-03  8.126493e-03  2.826982e-04
   32   35
 -1.214162e-03  2.509557e-03 -2.596913e-04
  8.143625e-03  4.819839e-04 -1.582959e-03
 -7.407296e-03 -1.423413e-03  1.912655e-03
   32   36
  2.162934e-03 -4.239502e-03  4.104507e-03
 -4.077877e-03  2.128254e-03 -4.355828e-03
  4.317791e-03 -4.041242e-03  2.143819e-03
   32   37
  9.018550e-03 -2.364470e-03 -5.524481e-03
 -6.228883e-03 -7.237108e-04  4.016204e-03
  1.800730e-03  3.493229e-04 -3.364207e-03
   32   38
 -7.835967e-04  4.175334e-03  6.162959e-03
  3.922631e-04 -3.354138e-03 -1.757250e-03
  2.499364e-03  5.569996e-03  9.063981e-03
   32   39
 -3.453571e-03 -2.043116e-03 -3.701412e-04
  5.354217e-03  8.811826e-03 -2.556273e-03
 -4.012611e-03 -6.225128e-03 -6.415024e-04
   32   40
  2.774114e-03 -2.019581e-03  2.136838e-03
 -2.039480e-03  2.850668e-03 -2.124050e-03
  2.052359e-03 -2.034784e-03  2.885942e-03
   32   41
 -2.090233e-03 -1.256281e-03  7.733573e-06
  1.664373e-05  3.448457e-03 -3.345795e-04
 -9.054746e-04 -1.363769e-03  2.587824e-03
   32   42
  3.443606e-03 -3.605399e-04 -8.071627e-05
 -1.312512e-03  2.614814e-03  8.956091e-04
  1.066609e-03 -1.901406e-05 -2.016562e-03
   32   43
  2.553261e-03  9.654754e-04  1.482990e-03
 -3.665257e-05 -2.046030e-03 -1.119759e-03
  4.003432e-04  2.700490e-05  3.406053e-03
   32   44
 -1.886867e-01  1.436868e-01 -1.445093e-01
  1.449013e-01 -1.880786e-01  1.440757e-01
 -1.441349e-01  1.432184e-01 -1.886161e-01
   33    1
  1.899277e-03 -1.556139e-03  3.666629e-05
  1.295131e-03  1.730670e-03  3.808952e-04
 -7.088182e-04  2.399277e-04 -7.088114e-04
   33    2
  1.885928e-03  3.230812e-04  1.203961e-03
  2.781273e-04 -7.700213e-04 -7.465393e-04
 -1.483923e-03  5.548826e-05  1.744609e-03
   33    3
  7.907378e-03  5.010463e-03  2.415961e-02
 -1.253985e-03 -2.614435e-03 -6.531739e-03
  3.282489e-04  9.329255e-04  7.894592e-03
   33    4
  7.485231e-03  2.359280e-04  1.065458e-03
  2.397112e-02  8.005666e-03  5.146277e-03
 -6.656318e-03 -1.406774e-03 -2.656955e-03
   33    5
  6.882979e-03  1.924557e-03 -9.271026e-05
 -7.464105e-03 -3.410693e-03  6.368955e-04
 -2.400948e-02 -5.796154e-03  6.984276e-03
   33    6
 -7.146857e-04 -8.191516e-04  1.869556e-04
  4.544953e-05  1.808459e-03 -1.569145e-03
  3.297034e-04  1.226770e-03  1.766975e-03
   33    7
  7.007914e-03 -2.449601e-02 -5.731149e-03
  9.941646e-05  6.830772e-03  1.878468e-03
  8.493226e-04 -7.725651e-03 -3.495549e-03
   33    8
 -2.660538e-03 -6.880913e-03 -1.558978e-03
  8.899406e-04  7.681914e-03  1.871202e-04
  4.908948e-03  2.439586e-02  7.943592e-03
   33    9
 -1.671910e-02  3.303505e-03 -7.845143e-03
  3.657237e-03 -7.104903e-03  3.049774e-03
 -2.752773e-03  9.199984e-04 -9.765154e-03
   33   10
 -3.532312e-03  6.640976e-04 -7.657427e-03
 -5.973026e-03  7.031435e-03 -2.447656e-02
  1.887400e-03  3.081595e-05  6.897810e-03
   33   11
 -9.917661e-03 -2.302008e-03  1.265363e-03
 -8.462511e-03 -1.662913e-02  4.068494e-03
  3.009488e-03  4.181956e-03 -7.549801e-03
   33   12
 -7.337051e-03  3.209064e-03  4.367587e-03
  9.524249e-04 -9.831330e-03 -3.233784e-03
  3.243790e-03 -8.212193e-03 -1.600449e-02
   33   13
  3.183627e-03 -8.969504e-05 -2.754694e-03
  2.707401e-03  2.804987e-03 -1.625987e-03
  6.937130e-04  8.223795e-04 -2.143941e-03
   33   14
  2.931563e-03 -1.569799e-03  2.655003e-03
  8.520291e-04 -2.186931e-03  6.342593e-04
 -6.779954e-06 -2.853524e-03  3.124629e-03
   33   15
  1.453997e-02  1.479483e-02  2.236217e-02
 -4.091065e-03 -5.259829e-03 -6.827323e-03
  2.187725e-03  3.546727e-03  7.265708e-03
   33   16
  7.188338e-03  1.989509e-03  3.588109e-03
  2.231713e-02  1.489559e-02  1.501138e-02
 -7.014110e-03 -4.361843e-03 -5.381539e-03
   33   17
  7.329348e-03  4.628987e-03 -2.651183e-03
 -6.402275e-03 -4.985909e-03  3.018477e-03
 -2.175404e-02 -1.458305e-02  1.472369e-02
   33   18
 -2.167724e-03  5.674631e-04  7.516830e-04
 -2.779598e-03  3.145230e-03 -3.973983e-05
 -1.652830e-03  2.680577e-03  2.852929e-03
   33   19
  1.438253e-02 -2.183223e-02 -1.453213e-02
 -2.321619e-03  7.113961e-03  4.552948e-03
  3.131392e-03 -6.468539e-03 -4.928239e-03
   33   20
 -5.474819e-03 -7.104727e-03 -4.576291e-03
  3.396299e-03  7.168545e-03  1.992137e-03
  1.446487e-02  2.243374e-02  1.497076e-02
   33   21
 -5.248470e-02 -2.822593e-03 -3.488968e-03
  1.168441e-02 -7.261465e-03  1.156132e-03
 -1.689375e-02 -5.736839e-04 -9.136766e-03
   33   22
 -5.021713e-03  3.071551e-03 -6.537833e-03
 -1.466053e-02  1.484879e-02 -2.222642e-02
  4.545458e-03 -2.469603e-03  7.412814e-03
   33   23
 -9.345761e-03 -1.670174e-02 -1.075428e-04
 -3.432741e-03 -5.089117e-02 -2.919380e-03
  3.308885e-04  1.046485e-02 -6.998050e-03
   33   24
 -6.651818e-03  5.982311e-04  1.045843e-02
 -9.529154e-04 -8.670558e-03 -1.604240e-02
 -3.048885e-03 -3.835693e-03 -5.188538e-02
   33   25
  1.724484e-03  6.968585e-04  1.267210e-03
  1.317911e-03  1.704525e-03  7.114390e-04
  7.299505e-04  1.291203e-03  1.688735e-03
   33   26
  2.360635e-02  1.667048e-02 -1.691262e-02
 -5.329994e-03 -5.901032e-03  4.838025e-03
  6.192137e-03  4.702451e-03 -6.198619e-03
   33   27
 -6.114889e-03  5.876473e-03  4.735615e-03
 -1.662121e-02  2.349623e-02  1.689791e-02
  4.704153e-03 -5.699595e-03 -5.995071e-03
   33   28
 -6.234735e-03  5.011599e-03 -5.948874e-03
  4.488674e-03 -5.956489e-03  5.854478e-03
  1.668469e-02 -1.682467e-02  2.360436e-02
   33   29
  2.228113e-03  4.201697e-03  4.433004e-03
  4.313538e-03  2.292942e-03  4.336346e-03
  4.224891e-03  4.393343e-03  2.270494e-03
   33   30
 -1.238533e-03 -8.106968e-03  7.427283e-03
 -2.577136e-03 -1.962413e-04 -8.995814e-04
  3.391435e-04 -1.800357e-03  2.206667e-03
   33   31
  2.129617e-03  3.429408e-04 -1.696311e-03
  7.568033e-03 -1.031330e-03 -8.054261e-03
 -1.083508e-03 -2.614814e-03 -1.008452e-04
   33   32
  1.161648e-04 -1.189761e-03 -2.667575e-03
 -1.686197e-03  2.020452e-03  2.886737e-04
 -8.018153e-03  7.399196e-03 -1.039295e-03
   33   33
  2.191174e-01 -7.758086e-03 -8.001341e-03
 -7.758086e-03  2.207081e-01 -8.011275e-03
 -8.001341e-03 -8.011275e-03  2.202171e-01
   33   34
  8.949066e-03  6.944745e-03  8.645030e-03
  6.886154e-03 -2.002655e-02  2.408056e-02
 -8.529306e-03 -2.422312e-02 -1.994595e-02
   33   35
 -1.976633e-02 -8.714449e-03 -2.402483e-02
  8.386479e-03  8.990140e-03  6.881158e-03
  2.366220e-02  6.964711e-03 -1.983063e-02
   33   36
 -1.980972e-02  2.347763e-02  6.721567e-03
 -2.380855e-02 -1.997425e-02 -9.094634e-03
  6.751159e-03  8.741875e-03  9.163207e-03
   33   37
 -3.403321e-03  1.348027e-03 -1.286195e-03
 -1.402620e-03 -3.311002e-03  1.276662e-03
  1.356360e-03 -1.368577e-03 -3.324402e-03
   33   38
 -7.886122e-02  1.458016e-02 -1.107022e-02
  1.749091e-02  1.065532e-03  2.393363e-03
 -1.969710e-02  5.517799e-03  2.437617e-03
   33   39
  2.520368e-03 -1.973723e-02  5.504158e-03
 -1.099749e-02 -7.880836e-02  1.454093e-02
  2.336108e-03  1.753275e-02  1.027891e-03
   33   40
  1.160616e-03  2.416780e-03  1.741951e-02
  5.530379e-03  2.299367e-03 -1.953301e-02
  1.458465e-02 -1.143673e-02 -7.880889e-02
   33   41
 -5.142049e-03 -3.981035e-03 -4.393160e-03
 -4.456771e-03 -5.178007e-03 -4.020743e-03
 -4.026811e-03 -4.451523e-03 -5.128230e-03
   33   42
 -7.591882e-02  3.012688e-02 -2.774055e-02
  2.403308e-02 -2.498999e-03  6.052427e-03
 -2.279616e-02  9.133171e-03 -5.270184e-03
   33   43
 -5.283308e-03 -2.267633e-02  9.072315e-03
 -2.793829e-02 -7.649731e-02  2.982390e-02
  6.236301e-03  2.428387e-02 -2.579473e-03
   33   44
 -2.507729e-03  6.212976e-03  2.436494e-02
  9.411770e-03 -5.433002e-03 -2.306393e-02
  2.971411e-02 -2.756799e-02 -7.631579e-02
   34    1
  8.196237e-03  5.094968e-03 -2.394553e-02
 -1.286852e-03 -2.663875e-03  6.290571e-03
 -1.728948e-04 -1.067670e-03  7.478514e-03
   34    2
  7.310036e-03 -2.416693e-02  5.761026e-03
  1.386949e-04  6.503528e-03 -1.786179e-03
 -6.347138e-04  7.429712e-03 -3.457058e-03
   34    3
  1.836730e-03 -1.565667e-03 -2.267897e-04
  1.245299e-03  1.775749e-03 -4.834504e-04
  8.276501e-04 -1.124292e-04 -8.223760e-04
   34    4
  6.626368e-03  1.840102e-03  1.408200e-04
 -7.657889e-03 -3.483106e-03 -7.547531e-04
  2.386444e-02  5.631327e-03  7.130514e-03
   34    5
  7.694960e-03  2.839125e-04 -9.981008e-04
  2.421428e-02  8.059644e-03 -5.045109e-03
  6.964515e-03  1.755897e-03 -2.652415e-03
   34    6
 -1.573499e-02  2.710364e-03  7.700112e-03
  6.395975e-03 -7.912697e-03 -3.737749e-03
  2.989125e-03 -1.375152e-03 -9.936341e-03
   34    7
  1.803994e-03  5.289205e-04 -1.118643e-03
  2.645451e-04 -7.911553e-04  7.181520e-04
  1.496144e-03 -8.701084e-05  1.851773e-03
   34    8
 -9.279344e-03 -1.384589e-03 -9.319375e-04
 -8.111415e-03 -1.414606e-02 -2.997774e-03
 -3.337938e-03 -4.084723e-03 -7.352594e-03
   34    9
 -5.782222e-04 -8.514923e-04 -1.483820e-04
  6.751654e-05  1.754478e-03  1.568428e-03
 -3.245545e-04 -1.084206e-03  1.806282e-03
   34   10
 -7.768716e-03  3.483634e-03 -5.257034e-03
  1.545034e-04 -9.199194e-03  5.890465e-04
 -3.276282e-03  7.839562e-03 -1.595064e-02
   34   11
 -2.680807e-03 -6.632955e-03  1.443180e-03
  9.875287e-04  7.987769e-03 -3.112896e-04
 -5.258924e-03 -2.444080e-02  7.915611e-03
   34   12
 -3.503746e-03  7.385914e-04  7.873084e-03
 -5.862904e-03  7.198269e-03  2.478295e-02
 -1.974443e-03  3.174332e-04  7.292358e-03
   34   13
  1.477267e-02  1.464858e-02 -2.257090e-02
 -4.202026e-03 -5.281932e-03  6.996776e-03
 -1.888556e-03 -3.643602e-03  7.201563e-03
   34   14
  1.469028e-02 -2.232824e-02  1.436175e-02
 -2.286369e-03  7.445319e-03 -4.550015e-03
 -2.934173e-03  6.520529e-03 -4.908241e-03
   34   15
  3.193691e-03 -1.596968e-05  2.880412e-03
  2.617035e-03  2.896745e-03  1.643876e-03
 -5.439451e-04 -6.754810e-04 -2.168366e-03
   34   16
  7.592355e-03  4.724716e-03  2.758587e-03
 -6.285856e-03 -4.917434e-03 -2.956612e-03
  2.198047e-02  1.451759e-02  1.481744e-02
   34   17
  6.972311e-03  1.920547e-03 -3.500763e-03
  2.210165e-02  1.481370e-02 -1.499573e-02
  7.194773e-03  4.775026e-03 -5.545114e-03
   34   18
 -5.332448e-02 -2.311937e-03  4.125018e-03
  8.485990e-03 -6.098964e-03  2.979046e-04
  1.672235e-02  1.485158e-04 -8.960446e-03
   34   19
  2.923390e-03 -1.634734e-03 -2.742520e-03
  9.644309e-04 -2.159444e-03 -7.276470e-04
  1.235931e-05  2.687133e-03  3.146900e-03
   34   20
 -9.285227e-03 -1.793894e-02 -6.380155e-05
 -4.959570e-03 -5.382917e-02  2.312671e-03
 -1.057884e-03 -1.063416e-02 -7.156268e-03
   34   21
 -2.207598e-03  6.550262e-04 -8.040172e-04
 -2.847498e-03  3.176574e-03 -4.063856e-05
  1.591593e-03 -2.456362e-03  2.895867e-03
   34   22
 -6.928026e-03  3.035800e-04 -9.404548e-03
  1.189210e-04 -9.953751e-03  1.877969e-02
  2.540111e-03  2.799049e-03 -5.168000e-02
   34   23
 -5.521721e-03 -7.226455e-03  4.626076e-03
  3.363140e-03  6.937428e-03 -2.008388e-03
 -1.492066e-02 -2.235365e-02  1.478977e-02
   34   24
 -4.908884e-03  2.872591e-03  6.466190e-03
 -1.443724e-02  1.445023e-02  2.230759e-02
 -4.683715e-03  2.824577e-03  7.570773e-03
   34   25
  2.273386e-02  1.678158e-02  1.679342e-02
 -5.019072e-03 -5.760002e-03 -4.638540e-03
 -5.423926e-03 -4.741997e-03 -6.073796e-03
   34   26
  1.684089e-03  5.578909e-04 -1.204851e-03
  1.346573e-03  1.696436e-03 -7.510673e-04
 -6.328752e-04 -1.195755e-03  1.730946e-03
   34   27
 -5.968992e-03  4.994754e-03  5.878016e-03
  4.403295e-03 -6.085524e-03 -5.891519e-03
 -1.639648e-02  1.678223e-02  2.360991e-02
   34   28
 -6.339652e-03  5.868161e-03 -4.777034e-03
 -1.716916e-02  2.340770e-02 -1.696402e-02
 -5.336071e-03  6.318796e-03 -6.300744e-03
   34   29
 -1.151074e-03 -8.127409e-03 -7.315878e-03
 -2.546604e-03  6.370207e-05  1.045885e-03
 -4.137950e-04  1.697513e-03  2.101753e-03
   34   30
  2.167738e-03  4.200947e-03 -4.332730e-03
  4.378372e-03  2.468843e-03 -4.422489e-03
 -4.059731e-03 -4.352418e-03  2.068804e-03
   34   31
  3.830614e-04 -1.221568e-03  2.616913e-03
 -1.683276e-03  1.911812e-03 -2.520023e-04
  8.070308e-03 -7.337030e-03 -9.985159e-04
   34   32
  1.898511e-03  3.692288e-04  1.626524e-03
  7.373047e-03 -1.177349e-03  8.126493e-03
  1.199097e-03  2.450484e-03  2.826982e-04
   34   33
  8.949066e-03  6.886154e-03 -8.529306e-03
  6.944745e-03 -2.002655e-02 -2.422312e-02
  8.645030e-03  2.408056e-02 -1.994595e-02
   34   34
  2.191797e-01 -7.221934e-03  8.398255e-03
 -7.221934e-03  2.214618e-01  7.957627e-03
  8.398255e-03  7.957627e-03  2.202671e-01
   34   35
 -1.982744e-02  2.352400e-02 -6.932041e-03
 -2.393482e-02 -1.993055e-02  8.200227e-03
 -6.960756e-03 -8.631775e-03  8.776063e-03
   34   36
 -1.965249e-02 -8.721525e-03  2.338611e-02
  8.345269e-03  9.009949e-03 -6.491371e-03
 -2.376090e-02 -7.027310e-03 -2.026747e-02
   34   37
 -7.888076e-02  1.503471e-02  1.134055e-02
  1.660883e-02  1.213987e-03 -2.254008e-03
  1.932889e-02 -5.503776e-03  2.377656e-03
   34   38
 -3.361393e-03  1.369782e-03  1.391388e-03
 -1.382519e-03 -3.298365e-03 -1.308480e-03
 -1.421758e-03  1.329912e-03 -3.358396e-03
   34   39
  1.241570e-03  2.315940e-03 -1.716061e-02
  5.913497e-03  2.161293e-03  2.034248e-02
 -1.475933e-02  1.143336e-02 -7.886617e-02
   34   40
  2.514795e-03 -1.985064e-02 -5.639798e-03
 -1.099609e-02 -7.935264e-02 -1.476522e-02
 -2.296358e-03 -1.776278e-02  1.028690e-03
   34   41
 -7.607062e-02  2.943666e-02  2.761438e-02
  2.482148e-02 -3.064834e-03 -6.724763e-03
  2.284814e-02 -9.015826e-03 -5.373751e-03
   34   42
 -5.094222e-03 -3.941539e-03  4.379272e-03
 -4.553406e-03 -5.282075e-03  4.186305e-03
  3.870766e-03  4.299719e-03 -5.051620e-03
   34   43
 -2.768118e-03  6.457446e-03 -2.459715e-02
  8.763659e-03 -4.874789e-03  2.232652e-02
 -2.941212e-02  2.798664e-02 -7.663139e-02
   34   44
 -5.037928e-03 -2.252449e-02 -8.950665e-03
 -2.750566e-02 -7.592764e-02 -2.930190e-02
 -6.068968e-03 -2.434014e-02 -2.457516e-03
   35    1
 -3.525077e-03 -6.936118e-04  7.462975e-03
  5.708233e-03  7.125174e-03 -2.403065e-02
 -1.968389e-03  3.884452e-05  6.630205e-03
   35    2
 -9.876182e-03  2.287861e-03 -1.161674e-03
  6.885329e-03 -1.399664e-02  2.494648e-03
 -3.805983e-03  5.583797e-03 -7.802672e-03
   35    3
 -7.461085e-03 -3.340291e-03 -4.241068e-03
 -9.919160e-04 -9.251871e-03 -3.706146e-04
 -3.008387e-03 -7.996686e-03 -1.464468e-02
   35    4
 -7.333327e-04  7.549830e-04 -1.820931e-04
 -1.187084e-04  1.800170e-03 -1.550059e-03
 -3.605296e-04  1.214987e-03  1.694603e-03
   35    5
 -1.662563e-02 -3.073343e-03  8.050354e-03
 -6.671977e-03 -7.817090e-03  3.630968e-03
  9.790353e-04  3.713539e-04 -9.465987e-03
   35    6
  7.458020e-03 -2.475549e-04 -1.088568e-03
 -2.399365e-02  7.956560e-03  5.243386e-03
  6.448503e-03 -1.354483e-03 -2.639049e-03
   35    7
 -2.669650e-03  6.957516e-03  1.567886e-03
 -1.168974e-03  8.230960e-03  3.659048e-04
 -5.056347e-03  2.477654e-02  8.078790e-03
   35    8
  6.992354e-03  2.430686e-02  5.630101e-03
  3.415944e-04  7.038774e-03  1.819849e-03
 -6.111426e-04 -7.464433e-03 -3.427506e-03
   35    9
  6.879815e-03 -1.881810e-03  1.310197e-04
  7.951703e-03 -3.524830e-03  8.123356e-04
  2.423995e-02 -5.741781e-03  7.172322e-03
   35   10
  1.888438e-03  1.524217e-03  4.380471e-05
 -1.047078e-03  1.827668e-03  4.709847e-04
  8.093341e-04  1.871254e-04 -6.527142e-04
   35   11
  1.875698e-03 -3.622602e-04 -1.153551e-03
 -3.955288e-05 -7.484106e-04 -8.538849e-04
  1.611681e-03  9.085447e-05  1.764056e-03
   35   12
  7.939529e-03 -5.130391e-03 -2.438166e-02
  1.740628e-03 -2.752833e-03 -6.936495e-03
 -1.637514e-04  9.726379e-04  7.705398e-03
   35   13
 -5.037539e-03 -3.050585e-03  6.581464e-03
  1.425695e-02  1.446958e-02 -2.240247e-02
 -4.698525e-03 -2.445047e-03  7.557481e-03
   35   14
 -9.418463e-03  1.670184e-02  1.237577e-04
  3.819263e-03 -5.409260e-02 -1.906815e-03
 -6.538977e-05  8.632017e-03 -6.487763e-03
   35   15
 -6.759501e-03 -7.133376e-04 -1.046554e-02
 -1.302470e-03 -1.008396e-02 -1.868410e-02
  1.616560e-03 -4.441575e-03 -5.329952e-02
   35   16
 -2.172643e-03 -5.961969e-04 -7.432137e-04
  2.763052e-03  3.197970e-03 -4.179800e-06
  1.641594e-03  2.719664e-03  2.885400e-03
   35   17
 -5.227624e-02  2.473069e-03  3.548163e-03
 -8.349444e-03 -6.205968e-03 -1.446585e-04
  1.889346e-02  5.844688e-05 -9.936806e-03
   35   18
  7.186321e-03 -1.999040e-03 -3.625427e-03
 -2.187241e-02  1.474926e-02  1.469389e-02
  7.141420e-03 -4.390673e-03 -5.383539e-03
   35   19
 -5.504843e-03  7.027281e-03  4.588912e-03
 -3.714005e-03  7.067376e-03  1.971992e-03
 -1.468500e-02  2.223104e-02  1.487019e-02
   35   20
  1.434219e-02  2.212689e-02  1.463975e-02
  3.111851e-03  7.883890e-03  4.933021e-03
 -2.754082e-03 -6.134035e-03 -4.803331e-03
   35   21
  7.349110e-03 -4.642814e-03  2.612704e-03
  6.431829e-03 -4.960186e-03  3.071088e-03
  2.182365e-02 -1.464523e-02  1.470659e-02
   35   22
  3.181709e-03  8.474514e-05  2.801361e-03
 -2.540660e-03  2.946594e-03 -1.672798e-03
 -6.386844e-04  8.227053e-04 -2.160070e-03
   35   23
  2.925879e-03  1.552531e-03 -2.528937e-03
 -6.357138e-04 -2.202339e-03  5.925797e-04
  9.921579e-05 -2.880126e-03  3.069575e-03
   35   24
  1.452151e-02 -1.450832e-02 -2.229332e-02
  4.890546e-03 -5.617994e-03 -7.415980e-03
 -1.784742e-03  3.273745e-03  6.844150e-03
   35   25
 -6.093025e-03 -5.850802e-03 -4.669413e-03
  1.599554e-02  2.341700e-02  1.658445e-02
 -4.785960e-03 -5.576716e-03 -5.922883e-03
   35   26
 -6.243379e-03 -5.076104e-03  5.987758e-03
 -5.088483e-03 -6.363525e-03  6.034113e-03
 -1.702526e-02 -1.717953e-02  2.376506e-02
   35   27
  1.731813e-03 -7.026197e-04 -1.287291e-03
 -1.097488e-03  1.705803e-03  5.944269e-04
 -6.612196e-04  1.305723e-03  1.656422e-03
   35   28
  2.359785e-02 -1.651259e-02  1.677383e-02
  6.601953e-03 -6.320723e-03  5.262898e-03
 -5.570291e-03  4.383123e-03 -5.911372e-03
   35   29
  2.153816e-03 -2.870238e-04  1.788182e-03
 -7.253978e-03 -1.376585e-03 -7.879027e-03
  1.166874e-03 -2.593515e-03  1.661303e-04
   35   30
  1.436105e-04  1.119951e-03  2.614481e-03
  1.614783e-03  2.058996e-03  4.339531e-04
  8.022504e-03  7.389769e-03 -1.098598e-03
   35   31
  2.225472e-03 -4.314973e-03 -4.440069e-03
 -4.263154e-03  2.169639e-03  4.109424e-03
 -4.247416e-03  4.455740e-03  2.287901e-03
   35   32
 -1.214162e-03  8.143625e-03 -7.407296e-03
  2.509557e-03  4.819839e-04 -1.423413e-03
 -2.596913e-04 -1.582959e-03  1.912655e-03
   35   33
 -1.976633e-02  8.386479e-03  2.366220e-02
 -8.714449e-03  8.990140e-03  6.964711e-03
 -2.402483e-02  6.881158e-03 -1.983063e-02
   35   34
 -1.982744e-02 -2.393482e-02 -6.960756e-03
  2.352400e-02 -1.993055e-02 -8.631775e-03
 -6.932041e-03  8.200227e-03  8.776063e-03
   35   35
  2.190216e-01  7.842212e-03  8.562564e-03
  7.842212e-03  2.214757e-01 -7.042206e-03
  8.562564e-03 -7.042206e-03  2.206296e-01
   35   36
  8.947648e-03 -6.712426e-03 -8.526337e-03
 -6.740971e-03 -2.021876e-02  2.369028e-02
  8.637614e-03 -2.423760e-02 -2.000165e-02
   35   37
  2.502673e-03  1.959957e-02 -5.589483e-03
  1.136088e-02 -7.934920e-02  1.486345e-02
 -2.080974e-03  1.685324e-02  1.144348e-03
   35   38
  1.165487e-03 -2.391014e-03 -1.743710e-02
 -5.681849e-03  2.247391e-03 -2.036070e-02
 -1.460798e-02 -1.123550e-02 -7.923299e-02
   35   39
 -3.407832e-03 -1.320055e-03  1.288052e-03
  1.306012e-03 -3.349484e-03  1.385220e-03
 -1.455682e-03 -1.387513e-03 -3.279376e-03
   35   40
 -7.883264e-02 -1.460089e-02  1.112948e-02
 -1.688187e-02  1.345132e-03  2.184601e-03
  1.983649e-02  5.773753e-03  2.335939e-03
   35   41
 -5.343700e-03  2.274747e-02 -9.112308e-03
  2.746339e-02 -7.597856e-02  2.910464e-02
 -6.539500e-03  2.476113e-02 -3.013365e-03
   35   42
 -2.583387e-03 -6.346701e-03 -2.459467e-02
 -8.491514e-03 -4.797071e-03 -2.260424e-02
 -2.919204e-02 -2.736427e-02 -7.660098e-02
   35   43
 -5.150767e-03  4.001557e-03  4.405483e-03
  4.388309e-03 -5.176453e-03 -3.908878e-03
  3.991939e-03 -4.430322e-03 -5.129263e-03
   35   44
 -7.597496e-02 -2.959318e-02  2.791139e-02
 -2.524701e-02 -2.974827e-03  6.544421e-03
  2.200086e-02  8.847140e-03 -5.084208e-03
   36    1
 -7.758772e-03 -3.376524e-03  5.176139e-03
 -1.575997e-03 -9.878014e-03  3.176579e-03
  2.236949e-03  7.023899e-03 -1.399325e-02
   36    2
 -2.681176e-03  6.624662e-03 -1.539230e-03
 -1.181347e-03  7.750897e-03 -2.558974e-04
  5.141528e-03 -2.419496e-02  8.031414e-03
   36    3
 -3.476623e-03 -7.465342e-04 -7.816785e-03
  5.437762e-03  7.031382e-03  2.412981e-02
  1.753588e-03  1.906586e-04  7.039057e-03
   36    4
 -1.555231e-02 -3.091743e-03 -7.724409e-03
 -3.847477e-03 -7.136721e-03 -2.885782e-03
 -4.431308e-04 -7.261669e-04 -9.107823e-03
   36    5
 -6.109231e-04  7.949012e-04  1.659674e-04
 -4.174826e-05  1.829986e-03  1.575056e-03
  4.101332e-04 -1.086739e-03  1.863774e-03
   36    6
  6.592421e-03 -1.867283e-03 -9.047371e-05
  7.616935e-03 -3.480061e-03 -7.482442e-04
 -2.396829e-02  5.608585e-03  7.275935e-03
   36    7
 -9.269552e-03  1.447627e-03  7.125092e-04
  7.988942e-03 -1.684213e-02 -3.550919e-03
  3.524377e-03 -6.528727e-03 -8.022346e-03
   36    8
  1.795666e-03 -5.589869e-04  1.100927e-03
 -6.119453e-05 -7.979301e-04  7.823086e-04
 -1.453637e-03 -1.964454e-04  1.747263e-03
   36    9
  7.715427e-03 -2.893924e-04  1.044947e-03
 -2.383456e-02  7.819524e-03 -5.162984e-03
 -6.816833e-03  1.586003e-03 -2.719961e-03
   36   10
  8.188986e-03 -5.027673e-03  2.445964e-02
  1.864230e-03 -2.720954e-03  7.152581e-03
  4.978198e-04 -1.148443e-03  8.229739e-03
   36   11
  7.298128e-03  2.453866e-02 -5.706435e-03
  4.328588e-04  7.458373e-03 -1.961069e-03
  9.557077e-04  8.196393e-03 -3.609623e-03
   36   12
  1.810968e-03  1.620178e-03  2.477539e-04
 -1.016194e-03  1.865535e-03 -3.735561e-04
 -7.558285e-04 -6.571908e-05 -6.344977e-04
   36   13
 -6.995839e-03 -2.976096e-04  9.493917e-03
 -9.141704e-07 -8.819781e-03  1.581542e-02
 -1.931668e-03  4.057275e-03 -5.367403e-02
   36   14
 -5.531578e-03  7.353492e-03 -4.623582e-03
 -3.788993e-03  7.396427e-03 -2.026126e-03
  1.465390e-02 -2.244876e-02  1.460855e-02
   36   15
 -4.919197e-03 -2.997191e-03 -6.474247e-03
  1.408738e-02  1.464184e-02  2.217902e-02
  4.681868e-03  2.965811e-03  7.854533e-03
   36   16
 -5.319902e-02  2.196928e-03 -3.658711e-03
 -1.146865e-02 -7.488532e-03 -1.121212e-03
 -1.934717e-02 -9.375323e-04 -1.003195e-02
   36   17
 -2.206718e-03 -6.411147e-04  8.412066e-04
  2.645314e-03  3.108202e-03  5.579012e-05
 -1.699415e-03 -2.592162e-03  3.032403e-03
   36   18
  7.621926e-03 -4.733271e-03 -2.750403e-03
  6.629269e-03 -5.042236e-03 -3.138930e-03
 -2.164952e-02  1.437289e-02  1.446081e-02
   36   19
 -9.312072e-03  1.818188e-02  1.046356e-04
  2.887737e-03 -5.100785e-02  3.183385e-03
 -4.889045e-04 -7.997070e-03 -6.425700e-03
   36   20
  2.932614e-03  1.695474e-03  2.718539e-03
 -6.552355e-04 -2.135157e-03 -5.294625e-04
  1.651733e-04  2.902863e-03  3.290365e-03
   36   21
  6.958346e-03 -1.963079e-03  3.452264e-03
 -2.182165e-02  1.472635e-02 -1.487726e-02
 -7.375904e-03  4.843067e-03 -5.690845e-03
   36   22
  1.474268e-02 -1.487195e-02  2.205986e-02
  4.898291e-03 -5.590625e-03  7.279506e-03
  2.188776e-03 -3.806746e-03  7.332924e-03
   36   23
  1.465578e-02  2.192268e-02 -1.442806e-02
  2.973249e-03  7.691041e-03 -4.806720e-03
  3.284551e-03  6.682141e-03 -5.047610e-03
   36   24
  3.195724e-03 -1.281897e-05 -2.823756e-03
 -2.301250e-03  2.852335e-03  1.533791e-03
  7.249714e-04 -7.795918e-04 -2.198801e-03
   36   25
 -5.960952e-03 -4.949598e-03 -5.807160e-03
 -4.769081e-03 -6.194678e-03 -5.853124e-03
  1.599713e-02  1.670446e-02  2.346488e-02
   36   26
 -6.316499e-03 -5.952059e-03  4.803104e-03
  1.654512e-02  2.343228e-02 -1.684346e-02
  5.115584e-03  6.405856e-03 -6.354477e-03
   36   27
  2.295313e-02 -1.678527e-02 -1.696853e-02
  6.400879e-03 -6.456024e-03 -5.357388e-03
  6.182471e-03 -5.109019e-03 -6.487186e-03
   36   28
  1.666961e-03 -5.760749e-04  1.166624e-03
 -1.176978e-03  1.734365e-03 -6.392812e-04
  6.273439e-04 -1.174038e-03  1.692476e-03
   36   29
  4.586546e-04  1.393949e-03 -2.494555e-03
  1.817793e-03  2.274849e-03 -3.809998e-04
 -7.954356e-03 -7.354780e-03 -1.190773e-03
   36   30
  1.929169e-03 -4.116854e-04 -1.661629e-03
 -7.310521e-03 -1.121111e-03  8.010726e-03
 -1.324225e-03  2.590888e-03  3.796208e-04
   36   31
 -1.182950e-03  7.943561e-03  7.157522e-03
  2.452294e-03  2.138901e-04  1.227004e-03
  4.324746e-04  1.691454e-03  2.105820e-03
   36   32
  2.162934e-03 -4.077877e-03  4.317791e-03
 -4.239502e-03  2.128254e-03 -4.041242e-03
  4.104507e-03 -4.355828e-03  2.143819e-03
   36   33
 -1.980972e-02 -2.380855e-02  6.751159e-03
  2.347763e-02 -1.997425e-02  8.741875e-03
  6.721567e-03 -9.094634e-03  9.163207e-03
   36   34
 -1.965249e-02  8.345269e-03 -2.376090e-02
 -8.721525e-03  9.009949e-03 -7.027310e-03
  2.338611e-02 -6.491371e-03 -2.026747e-02
   36   35
  8.947648e-03 -6.740971e-03  8.637614e-03
 -6.712426e-03 -2.021876e-02 -2.423760e-02
 -8.526337e-03  2.369028e-02 -2.000165e-02
   36   36
  2.190030e-01  8.438515e-03 -7.215969e-03
  8.438515e-03  2.206225e-01  8.461854e-03
 -7.215969e-03  8.461854e-03  2.211375e-01
   36   37
  1.231616e-03 -2.404352e-03  1.703536e-02
 -5.433896e-03  2.271861e-03  1.955872e-02
  1.495460e-02  1.184854e-02 -7.915975e-02
   36   38
  2.475074e-03  1.992001e-02  5.638094e-03
  1.111753e-02 -7.880744e-02 -1.456526e-02
  2.305058e-03 -1.735211e-02  1.360035e-03
   36   39
 -7.879226e-02 -1.459968e-02 -1.107393e-02
 -1.796928e-02  9.565841e-04 -2.408306e-03
 -2.058618e-02 -5.648158e-03  2.258634e-03
   36   40
 -3.343461e-03 -1.258478e-03 -1.324382e-03
  1.272830e-03 -3.377554e-03 -1.349743e-03
  1.356044e-03  1.254504e-03 -3.408231e-03
   36   41
 -2.885741e-03 -6.603754e-03  2.476512e-02
 -9.048258e-03 -5.399269e-03  2.331223e-02
  2.904419e-02  2.737210e-02 -7.609311e-02
   36   42
 -5.079012e-03  2.251836e-02  8.903394e-03
  2.824372e-02 -7.642012e-02 -2.946632e-02
  6.744027e-03 -2.538130e-02 -3.008108e-03
   36   43
 -7.604451e-02 -2.946551e-02 -2.757715e-02
 -2.457692e-02 -2.309347e-03 -5.932827e-03
 -2.273885e-02 -8.379337e-03 -4.677487e-03
   36   44
 -5.092481e-03  3.969213e-03 -4.403355e-03
  4.322903e-03 -5.073963e-03  3.908303e-03
 -3.993781e-03  4.429212e-03 -5.201175e-03
   37    1
 -5.622909e-02 -1.294756e-02  6.369660e-02
 -1.377220e-02 -4.957416e-02  4.520838e-02
  6.557026e-02  4.503063e-02 -3.139028e-01
   37    2
 -4.945006e-02  4.558563e-02 -1.413338e-02
  4.386211e-02 -3.144931e-01  6.655053e-02
 -1.256422e-02  6.252764e-02 -5.598314e-02
   37    3
 -1.657993e-04 -4.272417e-05  1.827123e-03
 -3.849858e-03  1.092878e-03 -1.192709e-02
  2.310952e-03  7.966592e-04  7.802995e-03
   37    4
  7.997811e-03  2.313534e-03  7.843239e-04
  1.826881e-03 -1.294966e-04 -8.380181e-05
 -1.160477e-02 -3.916284e-03  1.052224e-03
   37    5
 -8.062842e-03 -2.354347e-03  1.921729e-03
  9.631850e-03  7.261701e-03 -3.607328e-03
 -1.993325e-03 -9.408220e-04  9.382853e-05
   37    6
 -3.117624e-01  6.602538e-02  4.416582e-02
  6.259256e-02 -5.611446e-02 -1.233224e-02
  4.498113e-02 -1.391566e-02 -4.936081e-02
   37    7
  2.952101e-05 -2.073615e-03 -1.090367e-03
  1.924034e-03 -7.927504e-03 -2.435163e-03
 -3.457386e-03  9.398435e-03  7.317864e-03
   37    8
  1.052932e-03 -1.171211e-02 -3.915188e-03
  7.958805e-04  7.983663e-03  2.330057e-03
 -1.338651e-04  1.801573e-03 -1.573557e-04
   37    9
  3.348351e-03 -6.896069e-04  5.756598e-04
 -1.935481e-03  7.346603e-04 -7.464467e-05
 -1.167037e-03  3.664726e-04  2.324120e-04
   37   10
  7.275856e-03 -3.573948e-03  9.711735e-03
 -1.075010e-03  1.220152e-04 -2.199746e-03
 -2.337679e-03  1.900236e-03 -7.996991e-03
   37   11
  3.009216e-04 -1.384296e-03  3.753124e-04
  5.917461e-04  3.316451e-03 -6.984931e-04
 -4.916281e-05 -1.770047e-03  7.671022e-04
   37   12
  7.656289e-04 -9.637894e-05 -1.915297e-03
  3.688172e-04  3.170542e-04 -1.315990e-03
 -7.011190e-04  6.251502e-04  3.380935e-03
   37   13
  9.515450e-04  1.649486e-03  4.423904e-03
  1.590466e-03  9.185646e-04  4.849677e-03
 -3.674840e-03 -4.217617e-03  1.978503e-02
   37   14
  8.510875e-04  4.943226e-03  1.584919e-03
 -4.146540e-03  1.981550e-02 -3.635757e-03
  1.707495e-03  4.956725e-03  1.125426e-03
   37   15
 -2.933393e-03 -2.192964e-03 -3.963423e-03
  5.204518e-03  1.349275e-02  1.370205e-02
 -3.957042e-03 -4.989859e-03 -9.264784e-03
   37   16
 -9.558981e-03 -4.102684e-03 -5.232536e-03
 -3.879899e-03 -2.775457e-03 -2.159473e-03
  1.377777e-02  5.177918e-03  1.345852e-02
   37   17
  4.929413e-03  1.950253e-04 -2.102209e-03
 -1.232127e-02  4.957925e-04  4.241051e-03
  4.926157e-03  1.520909e-03 -2.810101e-03
   37   18
  1.979715e-02 -3.787703e-03 -4.390853e-03
  4.289336e-03  1.035501e-03  1.687058e-03
  4.799359e-03  1.528591e-03  8.750480e-04
   37   19
 -2.967692e-03  5.061187e-03  1.494976e-03
 -2.064051e-03  5.017425e-03  1.090744e-04
  4.261375e-03 -1.246729e-02  5.462554e-04
   37   20
  1.293197e-02  1.380581e-02  5.117425e-03
 -5.077146e-03 -9.478700e-03 -4.057267e-03
 -2.076861e-03 -3.944776e-03 -2.717990e-03
   37   21
 -1.197186e-03  5.911767e-04 -1.389488e-04
 -1.672055e-03  2.101511e-03 -1.358003e-03
  2.783961e-03 -6.502221e-04  1.911890e-03
   37   22
  7.252887e-04  4.247920e-03 -1.257833e-02
  1.449948e-03 -2.807247e-03  5.162929e-03
  1.339731e-04 -2.113900e-03  4.889633e-03
   37   23
  2.006436e-03  2.896677e-03 -7.717605e-04
 -1.678763e-04 -1.291359e-03  6.432947e-04
 -1.315062e-03 -1.704580e-03  2.074813e-03
   37   24
  2.197540e-03 -1.298050e-03 -1.612036e-03
 -7.282182e-04  1.942703e-03  2.874678e-03
  6.432569e-04 -1.599524e-04 -1.212957e-03
   37   25
 -1.787733e-01 -1.335702e-01 -1.334962e-01
 -1.327879e-01 -1.790476e-01 -1.328731e-01
 -1.336582e-01 -1.332988e-01 -1.798581e-01
   37   26
 -1.292970e-03 -8.400060e-04  6.735292e-04
  7.254808e-04  1.772981e-03 -2.752133e-04
 -8.146870e-04 -8.936659e-04  1.122816e-03
   37   27
  1.195659e-03 -8.193625e-04 -9.079822e-04
  6.899139e-04 -1.292409e-03 -8.770256e-04
 -2.560569e-04  6.655366e-04  1.729086e-03
   37   28
  1.893854e-03 -2.925002e-04  6.984536e-04
 -9.223190e-04  1.089436e-03 -7.575780e-04
 -8.883558e-04  7.280004e-04 -1.302048e-03
   37   29
  2.914802e-03  2.154789e-03  2.077005e-03
  2.090231e-03  2.867578e-03  2.094793e-03
  2.145644e-03  2.118663e-03  2.876695e-03
   37   30
 -3.454398e-03 -5.488693e-03  4.006113e-03
  1.966617e-03  9.114606e-03 -6.207572e-03
  2.689325e-04 -2.393585e-03 -7.821062e-04
   37   31
 -7.310242e-04  3.506281e-04 -2.491878e-03
  4.011414e-03 -3.509797e-03 -5.654031e-03
 -6.099448e-03  1.919708e-03  9.093960e-03
   37   32
  9.018550e-03 -6.228883e-03  1.800730e-03
 -2.364470e-03 -7.237108e-04  3.493229e-04
 -5.524481e-03  4.016204e-03 -3.364207e-03
   37   33
 -3.403321e-03 -1.402620e-03  1.356360e-03
  1.348027e-03 -3.311002e-03 -1.368577e-03
 -1.286195e-03  1.276662e-03 -3.324402e-03
   37   34
 -7.888076e-02  1.660883e-02  1.932889e-02
  1.503471e-02  1.213987e-03 -5.503776e-03
  1.134055e-02 -2.254008e-03  2.377656e-03
   37   35
  2.502673e-03  1.136088e-02 -2.080974e-03
  1.959957e-02 -7.934920e-02  1.685324e-02
 -5.589483e-03  1.486345e-02  1.144348e-03
   37   36
  1.231616e-03 -5.433896e-03  1.495460e-02
 -2.404352e-03  2.271861e-03  1.184854e-02
  1.703536e-02  1.955872e-02 -7.915975e-02
   37   37
  6.589829e-01  2.708549e-02  2.702177e-02
  2.708549e-02  6.597644e-01  2.726796e-02
  2.702177e-02  2.726796e-02  6.584158e-01
   37   38
 -1.201932e-03  2.244928e-03 -1.284900e-03
  2.247918e-03  4.333166e-03  6.181800e-03
  1.294047e-03 -6.215479e-03 -9.479028e-03
   37   39
 -9.389057e-03  1.352363e-03 -6.266705e-03
 -1.336610e-03 -1.227539e-03  2.237351e-03
  6.190146e-03  2.214699e-03  4.323234e-03
   37   40
  4.230002e-03  6.149916e-03  2.263587e-03
 -6.211959e-03 -9.418674e-03  1.313311e-03
  2.245537e-03 -1.416151e-03 -1.219447e-03
   37   41
 -2.146810e-02 -1.378582e-02 -1.414620e-02
 -1.413432e-02 -2.153415e-02 -1.374780e-02
 -1.383773e-02 -1.428580e-02 -2.151162e-02
   37   42
  9.339861e-03  1.279068e-03 -2.593932e-03
 -6.815871e-03 -1.949929e-02 -8.070478e-04
 -1.275537e-03  1.097583e-02  6.090913e-03
   37   43
  5.963183e-03 -1.201891e-03  1.125053e-02
 -2.562555e-03  9.395699e-03  1.238190e-03
 -7.881024e-04 -6.705646e-03 -1.947619e-02
   37   44
 -1.957290e-02 -5.771211e-04 -6.986540e-03
  1.130154e-02  6.040684e-03 -1.152115e-03
  1.378718e-03 -2.599995e-03  9.395156e-03
   38    1
 -2.119006e-04 -5.386230e-05 -1.826238e-03
 -3.772311e-03  1.254918e-03  1.189139e-02
 -2.280540e-03 -7.655911e-04  8.138483e-03
   38    2
  4.211530e-05 -2.115310e-03  1.127879e-03
  1.868384e-03 -7.955027e-03  2.456100e-03
  3.450383e-03 -9.516131e-03  7.413682e-03
   38    3
 -5.630526e-02 -1.332317e-02 -6.382860e-02
 -1.402768e-02 -4.979082e-02 -4.641945e-02
 -6.589789e-02 -4.544377e-02 -3.122656e-01
   38    4
 -8.030136e-03 -2.415506e-03 -1.884296e-03
  9.646064e-03  7.369495e-03  3.518841e-03
  2.173798e-03  1.127507e-03  1.308190e-04
   38    5
  7.966772e-03  2.296218e-03 -7.936183e-04
  1.678470e-03 -1.881802e-04 -2.428640e-06
  1.153537e-02  3.776937e-03  1.224330e-03
   38    6
  3.334852e-03 -7.137630e-04 -5.798190e-04
 -1.861982e-03  7.701225e-04  3.303019e-05
  1.210926e-03 -3.716797e-04  2.804325e-04
   38    7
 -4.907391e-02  4.606926e-02  1.369251e-02
  4.423734e-02 -3.110256e-01 -6.594169e-02
  1.267265e-02 -6.319486e-02 -5.609238e-02
   38    8
  3.530361e-04 -1.389342e-03 -4.360421e-04
  6.458279e-04  3.362363e-03  6.576367e-04
  1.141289e-04  1.844050e-03  7.628881e-04
   38    9
 -3.114240e-01  6.554054e-02 -4.444471e-02
  6.424058e-02 -5.618696e-02  1.292177e-02
 -4.585046e-02  1.356943e-02 -4.962339e-02
   38   10
  7.888519e-04 -7.802522e-05  1.966077e-03
  3.743176e-04  3.461121e-04  1.250307e-03
  6.629896e-04 -5.828840e-04  3.257978e-03
   38   11
  1.346527e-03 -1.169282e-02  3.797706e-03
  7.019216e-04  7.849522e-03 -2.334345e-03
  1.326765e-04 -1.752341e-03 -2.015583e-04
   38   12
  7.216394e-03 -3.365090e-03 -9.480808e-03
 -1.057227e-03  5.227237e-05  2.020924e-03
  2.455105e-03 -1.814347e-03 -7.853154e-03
   38   13
 -2.913103e-03 -2.235834e-03  3.919402e-03
  5.249151e-03  1.354827e-02 -1.374837e-02
  4.108512e-03  5.293024e-03 -9.468637e-03
   38   14
 -2.942912e-03  5.032179e-03 -1.553265e-03
 -2.119090e-03  4.854343e-03 -1.328411e-04
 -4.378206e-03  1.229503e-02  6.268739e-04
   38   15
  7.692752e-04  1.588149e-03 -4.607443e-03
  1.382526e-03  8.015113e-04 -4.931750e-03
  3.832060e-03  4.222766e-03  1.967933e-02
   38   16
  4.944093e-03  1.794518e-04  2.132655e-03
 -1.229759e-02  7.481138e-04 -4.320095e-03
 -5.063351e-03 -1.496260e-03 -2.820475e-03
   38   17
 -9.464432e-03 -4.164595e-03  5.236013e-03
 -3.862922e-03 -2.843226e-03  2.156121e-03
 -1.372363e-02 -5.304092e-03  1.350010e-02
   38   18
 -1.171076e-03  5.985586e-04  7.400492e-05
 -1.692009e-03  2.172326e-03  1.258727e-03
 -2.868502e-03  7.401487e-04  1.959803e-03
   38   19
  6.516011e-04  4.582028e-03 -1.536343e-03
 -4.307528e-03  1.960944e-02  3.668821e-03
 -1.530189e-03 -4.199750e-03  9.598635e-04
   38   20
  1.956320e-03  2.930393e-03  7.561904e-04
 -1.384291e-04 -1.274203e-03 -6.859177e-04
  1.322170e-03  1.661320e-03  2.137613e-03
   38   21
  1.968703e-02 -3.703098e-03  4.156028e-03
  4.230328e-03  8.112894e-04 -1.671862e-03
 -4.605373e-03 -1.359061e-03  8.947996e-04
   38   22
  2.155072e-03 -1.313898e-03  1.627079e-03
 -7.074838e-04  1.958978e-03 -2.833467e-03
 -6.067982e-04  1.887650e-04 -1.232667e-03
   38   23
  1.355428e-02  1.388108e-02 -5.155475e-03
 -5.267073e-03 -9.449313e-03  3.991951e-03
  2.310738e-03  3.885703e-03 -2.765621e-03
   38   24
  6.260575e-04  4.354530e-03  1.223388e-02
  1.499366e-03 -2.861060e-03 -5.060863e-03
 -1.281725e-04  2.021838e-03  4.824365e-03
   38   25
 -1.231326e-03 -8.101008e-04 -6.549817e-04
  6.879261e-04  1.777754e-03  1.931747e-04
  8.365963e-04  9.411359e-04  1.137545e-03
   38   26
 -1.807635e-01 -1.341121e-01  1.341881e-01
 -1.341033e-01 -1.803326e-01  1.348163e-01
  1.341124e-01  1.331728e-01 -1.804916e-01
   38   27
  1.901193e-03 -3.412325e-04 -7.727038e-04
 -9.702298e-04  1.148126e-03  8.199920e-04
  9.102993e-04 -7.429856e-04 -1.318453e-03
   38   28
  1.116235e-03 -7.214451e-04  8.061697e-04
  7.528562e-04 -1.247819e-03  8.525214e-04
  2.474829e-04 -7.098679e-04  1.734229e-03
   38   29
 -3.259021e-03 -5.324634e-03 -3.936792e-03
  1.835431e-03  8.909699e-03  6.168515e-03
 -2.834031e-04  2.471337e-03 -7.100789e-04
   38   30
  2.785517e-03  2.086679e-03 -2.051436e-03
  2.063406e-03  2.851215e-03 -2.133468e-03
 -2.069925e-03 -2.095484e-03  2.873426e-03
   38   31
  9.067109e-03 -6.484243e-03 -1.955995e-03
 -2.579142e-03 -6.795253e-04 -3.551629e-04
  5.489933e-03 -4.227834e-03 -3.527226e-03
   38   32
 -7.835967e-04  3.922631e-04  2.499364e-03
  4.175334e-03 -3.354138e-03  5.569996e-03
  6.162959e-03 -1.757250e-03  9.063981e-03
   38   33
 -7.886122e-02  1.749091e-02 -1.969710e-02
  1.458016e-02  1.065532e-03  5.517799e-03
 -1.107022e-02  2.393363e-03  2.437617e-03
   38   34
 -3.361393e-03 -1.382519e-03 -1.421758e-03
  1.369782e-03 -3.298365e-03  1.329912e-03
  1.391388e-03 -1.308480e-03 -3.358396e-03
   38   35
  1.165487e-03 -5.681849e-03 -1.460798e-02
 -2.391014e-03  2.247391e-03 -1.123550e-02
 -1.743710e-02 -2.036070e-02 -7.923299e-02
   38   36
  2.475074e-03  1.111753e-02  2.305058e-03
  1.992001e-02 -7.880744e-02 -1.735211e-02
  5.638094e-03 -1.456526e-02  1.360035e-03
   38   37
 -1.201932e-03  2.247918e-03  1.294047e-03
  2.244928e-03  4.333166e-03 -6.215479e-03
 -1.284900e-03  6.181800e-03 -9.479028e-03
   38   38
  6.593086e-01  2.735222e-02 -2.742803e-02
  2.735222e-02  6.599040e-01 -2.608257e-02
 -2.742803e-02 -2.608257e-02  6.589692e-01
   38   39
  4.242965e-03  6.189992e-03 -2.224957e-03
 -6.141019e-03 -9.377363e-03 -1.273945e-03
 -2.249789e-03  1.254401e-03 -1.189571e-03
   38   40
 -9.345044e-03  1.441118e-03  6.221086e-03
 -1.295427e-03 -1.233893e-03 -2.225965e-03
 -6.119939e-03 -2.209449e-03  4.222738e-03
   38   41
  9.246063e-03  1.305550e-03  2.569675e-03
 -6.763173e-03 -1.955652e-02  8.822482e-04
  1.184986e-03 -1.124149e-02  6.054633e-03
   38   42
 -2.134635e-02 -1.362387e-02  1.409460e-02
 -1.403110e-02 -2.136133e-02  1.364605e-02
  1.375949e-02  1.412721e-02 -2.137504e-02
   38   43
 -1.952924e-02 -6.578202e-04  6.910612e-03
  1.133680e-02  5.948126e-03  1.135029e-03
 -1.231839e-03  2.710517e-03  9.416252e-03
   38   44
  6.013162e-03 -1.216349e-03 -1.122230e-02
 -2.601099e-03  9.363654e-03 -1.369170e-03
  7.989369e-04  6.821588e-03 -1.946800e-02
   39    1
  7.303319e-03  3.358345e-03 -9.519726e-03
  1.024680e-03  3.663028e-05 -2.048730e-03
  2.289208e-03  1.843259e-03 -7.957816e-03
   39    2
  3.329210e-04  1.415798e-03 -4.517665e-04
 -6.037298e-04  3.318372e-03 -6.319319e-04
  5.418646e-05 -1.822895e-03  8.037753e-04
   39    3
  8.061971e-04  9.454031e-05  1.894101e-03
 -4.092876e-04  2.990040e-04 -1.340742e-03
  6.423839e-04  6.489924e-04  3.375925e-03
   39    4
 -3.116556e-01 -6.584458e-02 -4.392725e-02
 -6.429541e-02 -5.625826e-02 -1.285374e-02
 -4.588081e-02 -1.379335e-02 -4.940382e-02
   39    5
  3.363718e-03  6.456135e-04 -5.670326e-04
  1.917494e-03  7.389070e-04 -6.967934e-05
  1.157952e-03  4.019245e-04  2.543280e-04
   39    6
  8.031032e-03 -2.384873e-03 -7.034378e-04
 -1.809056e-03 -1.795839e-04 -4.396765e-05
  1.166230e-02 -3.793603e-03  1.320366e-03
   39    7
  1.067557e-03  1.145268e-02  3.879228e-03
 -7.959285e-04  7.685813e-03  2.319499e-03
  2.273248e-05  1.688245e-03 -1.811567e-04
   39    8
  5.076647e-05  2.138118e-03  1.142015e-03
 -1.891643e-03 -8.021051e-03 -2.493565e-03
  3.447925e-03  9.589754e-03  7.454265e-03
   39    9
 -8.031124e-03  2.362691e-03 -1.866395e-03
 -9.536109e-03  7.266622e-03 -3.465479e-03
  2.057936e-03 -1.048327e-03  1.491418e-04
   39   10
 -5.636806e-02  1.316101e-02 -6.440066e-02
  1.397561e-02 -4.970575e-02  4.715755e-02
 -6.552999e-02  4.573936e-02 -3.126181e-01
   39   11
 -4.939470e-02 -4.520293e-02  1.355696e-02
 -4.373693e-02 -3.125376e-01  6.516051e-02
  1.277557e-02  6.351817e-02 -5.607140e-02
   39   12
 -2.001759e-04  5.518811e-05 -1.786599e-03
  3.776445e-03  1.228103e-03 -1.172778e-02
 -2.301236e-03  7.750055e-04  7.854919e-03
   39   13
  7.113378e-04 -4.392546e-03  1.231534e-02
 -1.412669e-03 -2.819302e-03  4.900307e-03
 -1.549322e-04 -2.081467e-03  4.795429e-03
   39   14
  2.018289e-03 -2.879656e-03  7.760947e-04
  1.492996e-04 -1.288159e-03  6.624031e-04
  1.289207e-03 -1.706056e-03  2.131761e-03
   39   15
  2.237683e-03  1.299189e-03  1.644093e-03
  7.081270e-04  1.969876e-03  2.866531e-03
 -6.365233e-04 -1.370690e-04 -1.189178e-03
   39   16
  1.982587e-02  3.710414e-03  4.311641e-03
 -4.410437e-03  8.220759e-04  1.492372e-03
 -4.815153e-03  1.471792e-03  8.157762e-04
   39   17
 -1.187518e-03 -6.131082e-04  1.401425e-04
  1.716167e-03  2.124450e-03 -1.349887e-03
 -2.859647e-03 -6.657424e-04  1.943212e-03
   39   18
 -9.545383e-03  4.109321e-03  5.313225e-03
  4.009841e-03 -2.906357e-03 -2.245546e-03
 -1.389505e-02  5.298130e-03  1.362417e-02
   39   19
  1.296638e-02 -1.400180e-02 -5.263666e-03
  4.998733e-03 -9.402918e-03 -4.061263e-03
  2.034828e-03 -3.946875e-03 -2.775116e-03
   39   20
 -2.950995e-03 -5.090972e-03 -1.412115e-03
  2.072640e-03  4.963275e-03  1.494025e-04
 -4.312905e-03 -1.239564e-02  8.547407e-04
   39   21
  4.906178e-03 -1.193773e-04  2.148105e-03
  1.221602e-02  7.030879e-04  4.374329e-03
 -5.073937e-03  1.426159e-03 -2.863278e-03
   39   22
  9.599235e-04 -1.596752e-03 -4.390966e-03
 -1.541192e-03  8.149392e-04  4.736020e-03
  3.679486e-03 -4.187854e-03  1.985799e-02
   39   23
  8.548454e-04 -4.802712e-03 -1.384037e-03
  4.224009e-03  1.975516e-02 -3.836202e-03
 -1.654237e-03  4.661590e-03  7.573070e-04
   39   24
 -2.896720e-03  2.173985e-03  3.939092e-03
 -5.184857e-03  1.342841e-02  1.367101e-02
  3.946829e-03 -5.157249e-03 -9.409146e-03
   39   25
  1.235703e-03  8.025902e-04  9.266944e-04
 -6.444970e-04 -1.269234e-03 -8.151313e-04
  3.153716e-04  7.106140e-04  1.821316e-03
   39   26
  1.897120e-03  2.802970e-04 -7.139173e-04
  8.788882e-04  1.081254e-03 -7.571612e-04
  8.625858e-04  7.211930e-04 -1.250441e-03
   39   27
 -1.791050e-01  1.334354e-01  1.339318e-01
  1.337974e-01 -1.799733e-01 -1.347135e-01
  1.353615e-01 -1.342429e-01 -1.818197e-01
   39   28
 -1.305111e-03  8.543445e-04 -6.997108e-04
 -7.235770e-04  1.827492e-03 -2.375231e-04
  7.849465e-04 -8.581384e-04  1.037884e-03
   39   29
 -7.051049e-04 -3.520671e-04  2.512929e-03
 -3.992050e-03 -3.271224e-03 -5.457897e-03
  6.184174e-03  1.777916e-03  9.102153e-03
   39   30
  9.076162e-03  6.412032e-03 -1.818326e-03
  2.429273e-03 -7.132347e-04  3.502182e-04
  5.560646e-03  4.180719e-03 -3.376318e-03
   39   31
  2.904549e-03 -2.141090e-03 -2.071105e-03
 -2.026201e-03  2.837599e-03  2.053752e-03
 -2.114353e-03  2.119534e-03  2.842986e-03
   39   32
 -3.453571e-03  5.354217e-03 -4.012611e-03
 -2.043116e-03  8.811826e-03 -6.225128e-03
 -3.701412e-04 -2.556273e-03 -6.415024e-04
   39   33
  2.520368e-03 -1.099749e-02  2.336108e-03
 -1.973723e-02 -7.880836e-02  1.753275e-02
  5.504158e-03  1.454093e-02  1.027891e-03
   39   34
  1.241570e-03  5.913497e-03 -1.475933e-02
  2.315940e-03  2.161293e-03  1.143336e-02
 -1.716061e-02  2.034248e-02 -7.886617e-02
   39   35
 -3.407832e-03  1.306012e-03 -1.455682e-03
 -1.320055e-03 -3.349484e-03 -1.387513e-03
  1.288052e-03  1.385220e-03 -3.279376e-03
   39   36
 -7.879226e-02 -1.796928e-02 -2.058618e-02
 -1.459968e-02  9.565841e-04 -5.648158e-03
 -1.107393e-02 -2.408306e-03  2.258634e-03
   39   37
 -9.389057e-03 -1.336610e-03  6.190146e-03
  1.352363e-03 -1.227539e-03  2.214699e-03
 -6.266705e-03  2.237351e-03  4.323234e-03
   39   38
  4.242965e-03 -6.141019e-03 -2.249789e-03
  6.189992e-03 -9.377363e-03  1.254401e-03
 -2.224957e-03 -1.273945e-03 -1.189571e-03
   39   39
  6.589401e-01 -2.694259e-02 -2.708055e-02
 -2.694259e-02  6.598581e-01  2.656499e-02
 -2.708055e-02  2.656499e-02  6.595045e-01
   39   40
 -1.173736e-03 -2.234768e-03  1.282845e-03
 -2.217479e-03  4.351036e-03  6.184471e-03
 -1.309360e-03 -6.176847e-03 -9.355395e-03
   39   41
  6.001391e-03  1.209598e-03 -1.126570e-02
  2.493293e-03  9.343377e-03  1.289668e-03
  7.441158e-04 -6.953840e-03 -1.953430e-02
   39   42
 -1.958411e-02  6.842300e-04  6.929087e-03
 -1.118413e-02  6.079820e-03 -1.233657e-03
 -1.356902e-03 -2.635142e-03  9.341547e-03
   39   43
 -2.142318e-02  1.379242e-02  1.411208e-02
  1.408045e-02 -2.128171e-02 -1.345263e-02
  1.362296e-02 -1.413581e-02 -2.132078e-02
   39   44
  9.374687e-03 -1.371775e-03  2.688345e-03
  6.778688e-03 -1.958452e-02 -7.896203e-04
  1.226904e-03  1.123886e-02  6.101130e-03
   40    1
  8.083084e-04  6.087895e-05 -1.906176e-03
 -3.411039e-04  2.129108e-04  1.461457e-03
 -6.628267e-04 -5.939998e-04  3.439800e-03
   40    2
  1.360831e-03  1.176092e-02 -3.888299e-03
 -6.054587e-04  7.978270e-03 -2.380522e-03
 -7.600821e-05 -1.772650e-03 -1.793026e-04
   40    3
  7.336228e-03  3.597274e-03  9.500589e-03
  1.209681e-03  8.228048e-05  1.987127e-03
 -2.432765e-03 -1.945778e-03 -7.885497e-03
   40    4
  3.346747e-03  6.476631e-04  5.916003e-04
  1.965900e-03  7.394678e-04  8.372292e-05
 -1.108482e-03 -3.783876e-04  2.566538e-04
   40    5
 -3.112551e-01 -6.585996e-02  4.476054e-02
 -6.289749e-02 -5.584492e-02  1.269129e-02
  4.642381e-02  1.384724e-02 -4.979236e-02
   40    6
 -8.021171e-03  2.305123e-03  1.821477e-03
 -9.481057e-03  7.240146e-03  3.362182e-03
 -1.950426e-03  1.063288e-03  5.710735e-05
   40    7
  3.687691e-04  1.375123e-03  3.970827e-04
 -5.860415e-04  3.320821e-03  6.798958e-04
 -5.036341e-05  1.680454e-03  7.391625e-04
   40    8
 -4.903137e-02 -4.618187e-02 -1.392710e-02
 -4.466983e-02 -3.136296e-01 -6.612081e-02
 -1.265709e-02 -6.353020e-02 -5.619024e-02
   40    9
  7.996773e-03 -2.357320e-03  7.716713e-04
 -1.821060e-03 -1.739857e-04 -2.022323e-05
 -1.166993e-02  3.887912e-03  1.288203e-03
   40   10
 -2.149004e-04  8.867281e-06  1.835743e-03
  3.768042e-03  1.091017e-03  1.177798e-02
  2.278557e-03 -8.170780e-04  7.869932e-03
   40   11
  5.447975e-05  2.097495e-03 -1.090180e-03
 -1.846273e-03 -8.071085e-03  2.444173e-03
 -3.427606e-03 -9.560128e-03  7.394236e-03
   40   12
 -5.577865e-02  1.287487e-02  6.416161e-02
  1.343382e-02 -4.922495e-02 -4.562313e-02
  6.532468e-02 -4.500020e-02 -3.117971e-01
   40   13
  2.171078e-03  1.277933e-03 -1.674964e-03
  7.909083e-04  1.916652e-03 -2.921116e-03
  6.644321e-04  2.014982e-04 -1.218270e-03
   40   14
  1.356645e-02 -1.370789e-02  5.362575e-03
  5.405172e-03 -9.284481e-03  4.097008e-03
 -2.266894e-03  3.905876e-03 -2.816255e-03
   40   15
  6.279579e-04 -4.243349e-03 -1.239452e-02
 -1.384388e-03 -2.823437e-03 -5.065037e-03
  1.638680e-04  2.044166e-03  4.842122e-03
   40   16
 -1.160058e-03 -6.002892e-04 -9.678543e-05
  1.707075e-03  2.138706e-03  1.262872e-03
  2.829302e-03  6.756474e-04  1.917214e-03
   40   17
  1.969587e-02  3.837999e-03 -4.221346e-03
 -4.208650e-03  8.494976e-04 -1.486938e-03
  4.594034e-03 -1.461096e-03  7.024328e-04
   40   18
  4.935477e-03 -1.911491e-04 -2.042939e-03
  1.219691e-02  6.699188e-04 -4.340642e-03
  4.970351e-03 -1.514463e-03 -2.891967e-03
   40   19
  1.959721e-03 -2.885540e-03 -7.618367e-04
  1.119507e-04 -1.226523e-03 -6.123672e-04
 -1.344602e-03  1.750105e-03  2.181367e-03
   40   20
  6.559027e-04 -4.843695e-03  1.449855e-03
  4.322045e-03  1.964636e-02  3.716283e-03
  1.434834e-03 -4.645533e-03  7.565969e-04
   40   21
 -9.474798e-03  4.035049e-03 -5.303924e-03
  4.103569e-03 -2.889940e-03  2.401968e-03
  1.381803e-02 -5.169833e-03  1.372237e-02
   40   22
 -2.910528e-03  2.191387e-03 -4.023887e-03
 -5.178539e-03  1.345031e-02 -1.377277e-02
 -4.018146e-03  5.139564e-03 -9.369067e-03
   40   23
 -2.942963e-03 -5.125644e-03  1.527479e-03
  2.196026e-03  5.100143e-03 -1.417925e-04
  4.434385e-03  1.255088e-02  6.250198e-04
   40   24
  7.831816e-04 -1.672220e-03  4.507085e-03
 -1.408159e-03  8.422305e-04 -4.631729e-03
 -3.863190e-03  4.301818e-03  1.966988e-02
   40   25
  1.930762e-03  3.205788e-04  7.499628e-04
  9.701355e-04  1.082403e-03  7.856291e-04
 -9.038658e-04 -7.853976e-04 -1.357691e-03
   40   26
  1.121833e-03  6.930458e-04 -8.641963e-04
 -6.794893e-04 -1.276840e-03  9.183811e-04
 -1.781054e-04 -6.598235e-04  1.787229e-03
   40   27
 -1.239675e-03  8.380713e-04  6.785151e-04
 -6.647357e-04  1.828571e-03  2.450097e-04
 -8.943588e-04  9.889866e-04  1.187797e-03
   40   28
 -1.809821e-01  1.339410e-01 -1.342057e-01
  1.330143e-01 -1.789650e-01  1.335355e-01
 -1.350375e-01  1.338520e-01 -1.812742e-01
   40   29
  9.121385e-03  6.288832e-03  1.848171e-03
  2.562944e-03 -7.205378e-04 -3.602929e-04
 -5.602026e-03 -4.122236e-03 -3.357432e-03
   40   30
 -7.943009e-04 -4.158738e-04 -2.437612e-03
 -4.066813e-03 -3.525429e-03  5.404867e-03
 -6.134101e-03 -1.936328e-03  8.996749e-03
   40   31
 -3.272658e-03  5.499020e-03  4.075149e-03
 -1.837865e-03  9.221770e-03  6.350225e-03
  3.516091e-04  2.585456e-03 -6.344257e-04
   40   32
  2.774114e-03 -2.039480e-03  2.052359e-03
 -2.019581e-03  2.850668e-03 -2.034784e-03
  2.136838e-03 -2.124050e-03  2.885942e-03
   40   33
  1.160616e-03  5.530379e-03  1.458465e-02
  2.416780e-03  2.299367e-03 -1.143673e-02
  1.741951e-02 -1.953301e-02 -7.880889e-02
   40   34
  2.514795e-03 -1.099609e-02 -2.296358e-03
 -1.985064e-02 -7.935264e-02 -1.776278e-02
 -5.639798e-03 -1.476522e-02  1.028690e-03
   40   35
 -7.883264e-02 -1.688187e-02  1.983649e-02
 -1.460089e-02  1.345132e-03  5.773753e-03
  1.112948e-02  2.184601e-03  2.335939e-03
   40   36
 -3.343461e-03  1.272830e-03  1.356044e-03
 -1.258478e-03 -3.377554e-03  1.254504e-03
 -1.324382e-03 -1.349743e-03 -3.408231e-03
   40   37
  4.230002e-03 -6.211959e-03  2.245537e-03
  6.149916e-03 -9.418674e-03 -1.416151e-03
  2.263587e-03  1.313311e-03 -1.219447e-03
   40   38
 -9.345044e-03 -1.295427e-03 -6.119939e-03
  1.441118e-03 -1.233893e-03 -2.209449e-03
  6.221086e-03 -2.225965e-03  4.222738e-03
   40   39
 -1.173736e-03 -2.217479e-03 -1.309360e-03
 -2.234768e-03  4.351036e-03 -6.176847e-03
  1.282845e-03  6.184471e-03 -9.355395e-03
   40   40
  6.593511e-01 -2.762544e-02  2.728058e-02
 -2.762544e-02  6.591134e-01 -2.666631e-02
  2.728058e-02 -2.666631e-02  6.593150e-01
   40   41
 -1.954805e-02  6.406962e-04 -6.897920e-03
 -1.111917e-02  5.905354e-03  1.188072e-03
  1.416901e-03  2.628394e-03  9.352346e-03
   40   42
  6.049232e-03  1.179465e-03  1.127504e-02
  2.592246e-03  9.372229e-03 -1.386143e-03
 -7.227898e-04  6.866775e-03 -1.951288e-02
   40   43
  9.259743e-03 -1.396568e-03 -2.591824e-03
  6.680867e-03 -1.957045e-02  7.882070e-04
 -1.182043e-03 -1.117568e-02  6.016363e-03
   40   44
 -2.133396e-02  1.369351e-02 -1.422866e-02
  1.429679e-02 -2.145023e-02  1.382794e-02
 -1.368953e-02  1.416372e-02 -2.143907e-02
   41    1
 -2.316717e-03 -4.792517e-04  3.865076e-03
 -1.323923e-03 -1.906579e-03  4.732753e-03
 -6.940850e-03 -6.285971e-03  2.679900e-02
   41    2
 -1.864537e-03  4.586154e-03 -1.181897e-03
 -6.385135e-03  2.686965e-02 -7.042431e-03
 -4.358517e-04  3.855834e-03 -2.169652e-03
   41    3
 -2.803486e-03 -3.055322e-03 -6.521554e-03
  1.527644e-03  9.561483e-03  1.071922e-02
 -4.021094e-03 -3.516994e-03 -1.516399e-02
   41    4
 -1.520079e-02 -4.034670e-03 -3.552464e-03
 -6.473071e-03 -2.707973e-03 -2.879019e-03
  1.066687e-02  1.525190e-03  9.608246e-03
   41    5
  1.444594e-02  2.138644e-03 -2.657293e-03
 -1.241531e-02  8.177623e-04  1.430471e-03
  7.487376e-03 -5.147311e-05 -2.144596e-03
   41    6
  2.687846e-02 -6.916172e-03 -6.399299e-03
  3.782153e-03 -2.208054e-03 -4.910296e-04
  4.498734e-03 -1.223301e-03 -1.843245e-03
   41    7
 -2.303613e-03  7.391165e-03  2.596038e-05
 -2.659498e-03  1.416061e-02  2.219143e-03
  1.366498e-03 -1.264452e-02  7.872053e-04
   41    8
  9.270822e-03  1.070744e-02  1.637873e-03
 -3.476024e-03 -1.511802e-02 -4.095182e-03
 -2.914427e-03 -6.370603e-03 -2.704593e-03
   41    9
 -6.632946e-03  3.175876e-03  1.269651e-04
  1.692205e-03  2.506774e-03  1.539520e-03
  1.885940e-03  2.045805e-03  2.100575e-03
   41   10
  8.410419e-04  1.439964e-03 -1.272590e-02
 -8.430435e-05 -2.312275e-03  7.662240e-03
  2.050633e-03 -2.739650e-03  1.456524e-02
   41   11
  2.065550e-03  1.970807e-03  1.953299e-03
  1.564998e-04 -6.450278e-03  3.271610e-03
  1.557342e-03  1.994123e-03  2.536113e-03
   41   12
  2.487415e-03  1.547435e-03  1.931719e-03
  1.928810e-03  2.088631e-03  1.962245e-03
  3.192252e-03  1.655455e-04 -6.429777e-03
   41   13
 -1.108581e-01 -6.224555e-02  9.210290e-02
 -6.350213e-02 -1.022422e-01  8.812027e-02
  8.819156e-02  8.162825e-02 -1.324623e-01
   41   14
 -1.030946e-01  8.788256e-02 -6.405130e-02
  8.204799e-02 -1.313644e-01  8.855923e-02
 -6.281150e-02  9.159835e-02 -1.117328e-01
   41   15
  2.721122e-03  5.423466e-04  5.778667e-03
 -7.339042e-03 -1.470370e-03 -1.344544e-02
  5.246655e-03  3.392596e-03  1.110448e-02
   41   16
  1.109373e-02  5.346422e-03  3.420941e-03
  5.780787e-03  2.843120e-03  5.570471e-04
 -1.337918e-02 -7.548307e-03 -1.483906e-03
   41   17
 -1.146759e-02 -5.617987e-03  4.601870e-03
  1.240391e-02  1.158590e-02 -7.864745e-03
 -5.724319e-03 -4.131848e-03  2.535375e-03
   41   18
 -1.318809e-01  8.840643e-02  8.165594e-02
  9.162938e-02 -1.113115e-01 -6.229122e-02
  8.766659e-02 -6.405330e-02 -1.026090e-01
   41   19
  2.400560e-03 -5.778684e-03 -4.070223e-03
  4.470966e-03 -1.147980e-02 -5.532947e-03
 -7.694027e-03  1.247513e-02  1.166366e-02
   41   20
 -1.743205e-03 -1.344958e-02 -7.464946e-03
  3.317967e-03  1.103574e-02  5.325967e-03
  4.913606e-04  5.745345e-03  2.895100e-03
   41   21
  6.878848e-03 -2.769653e-03  3.348380e-03
 -9.314487e-04  6.786146e-04  3.237587e-04
 -2.870118e-04  2.051584e-04  2.850771e-04
   41   22
  1.153516e-02 -7.830252e-03  1.239968e-02
 -4.050348e-03  2.458582e-03 -5.641085e-03
 -5.547490e-03  4.559656e-03 -1.147239e-02
   41   23
  4.239144e-04 -4.561487e-04  2.251140e-04
  3.343987e-03  6.835417e-03 -2.729210e-03
  2.826605e-04 -1.031066e-03  6.910374e-04
   41   24
  6.063951e-04  3.214227e-04 -9.821020e-04
  6.821461e-05  4.307921e-04 -4.168823e-04
 -2.755929e-03  3.272030e-03  6.771490e-03
   41   25
  4.708767e-03  1.523638e-02  1.507826e-02
  1.473240e-02  4.412116e-03  1.522931e-02
  1.495494e-02  1.518537e-02  4.208074e-03
   41   26
 -5.651357e-04 -8.850473e-05  5.054093e-04
 -9.518795e-04  1.051526e-03  5.750286e-04
 -1.104839e-03  9.885852e-04  2.005086e-03
   41   27
  2.030532e-03 -1.127582e-03  9.272192e-04
  5.448696e-04 -5.458781e-04 -1.138459e-04
  4.961304e-04 -9.085293e-04  1.053421e-03
   41   28
  1.126640e-03  6.025189e-04 -9.629422e-04
  9.660723e-04  2.096795e-03 -1.083529e-03
 -1.263905e-04  5.296340e-04 -4.940242e-04
   41   29
 -1.883847e-01 -1.435485e-01 -1.432101e-01
 -1.438510e-01 -1.879278e-01 -1.430087e-01
 -1.426528e-01 -1.424776e-01 -1.870669e-01
   41   30
  2.568225e-03  6.093383e-05 -4.303324e-04
 -9.565910e-04 -2.060439e-03 -5.668543e-06
 -1.536865e-03 -1.193334e-03  3.411749e-03
   41   31
  3.538277e-03 -1.499382e-03 -1.134223e-03
 -4.113269e-04  2.565070e-03  2.886755e-05
 -8.062880e-06 -9.587126e-04 -2.107917e-03
   41   32
 -2.090233e-03  1.664373e-05 -9.054746e-04
 -1.256281e-03  3.448457e-03 -1.363769e-03
  7.733573e-06 -3.345795e-04  2.587824e-03
   41   33
 -5.142049e-03 -4.456771e-03 -4.026811e-03
 -3.981035e-03 -5.178007e-03 -4.451523e-03
 -4.393160e-03 -4.020743e-03 -5.128230e-03
   41   34
 -7.607062e-02  2.482148e-02  2.284814e-02
  2.943666e-02 -3.064834e-03 -9.015826e-03
  2.761438e-02 -6.724763e-03 -5.373751e-03
   41   35
 -5.343700e-03  2.746339e-02 -6.539500e-03
  2.274747e-02 -7.597856e-02  2.476113e-02
 -9.112308e-03  2.910464e-02 -3.013365e-03
   41   36
 -2.885741e-03 -9.048258e-03  2.904419e-02
 -6.603754e-03 -5.399269e-03  2.737210e-02
  2.476512e-02  2.331223e-02 -7.609311e-02
   41   37
 -2.146810e-02 -1.413432e-02 -1.383773e-02
 -1.378582e-02 -2.153415e-02 -1.428580e-02
 -1.414620e-02 -1.374780e-02 -2.151162e-02
   41   38
  9.246063e-03 -6.763173e-03  1.184986e-03
  1.305550e-03 -1.955652e-02 -1.124149e-02
  2.569675e-03  8.822482e-04  6.054633e-03
   41   39
  6.001391e-03  2.493293e-03  7.441158e-04
  1.209598e-03  9.343377e-03 -6.953840e-03
 -1.126570e-02  1.289668e-03 -1.953430e-02
   41   40
 -1.954805e-02 -1.111917e-02  1.416901e-03
  6.406962e-04  5.905354e-03  2.628394e-03
 -6.897920e-03  1.188072e-03  9.352346e-03
   41   41
  6.034924e-01  2.658749e-03  2.212905e-03
  2.658749e-03  6.034759e-01  2.114507e-03
  2.212905e-03  2.114507e-03  6.029304e-01
   41   42
 -8.168550e-03  3.831732e-03 -3.246785e-03
  3.818519e-03  9.944771e-03  7.937549e-03
  3.212146e-03 -7.978533e-03 -1.528067e-02
   41   43
 -1.541697e-02  3.312876e-03 -7.868045e-03
 -3.218247e-03 -8.118742e-03  3.904732e-03
  7.944998e-03  3.835787e-03  9.979204e-03
   41   44
  9.978626e-03  7.788533e-03  3.909622e-03
 -7.892193e-03 -1.554390e-02  3.181536e-03
  3.810492e-03 -3.152778e-03 -8.124939e-03
   42    1
 -2.622827e-03 -2.900999e-03  6.500686e-03
  1.373796e-03  9.434122e-03 -1.081106e-02
  3.914771e-03  3.300884e-03 -1.501873e-02
   42    2
 -2.076678e-03  7.695390e-03 -6.595920e-05
 -2.496196e-03  1.436200e-02 -2.198736e-03
 -1.257590e-03  1.290226e-02  7.197300e-04
   42    3
 -2.130449e-03 -2.598251e-04 -4.191857e-03
 -1.199886e-03 -1.705905e-03 -5.052663e-03
  6.920174e-03  6.427757e-03  2.709281e-02
   42    4
  1.447330e-02  2.229229e-03  2.583175e-03
 -1.250424e-02  6.376296e-04 -1.447242e-03
 -7.492714e-03  1.892316e-05 -2.071488e-03
   42    5
 -1.508064e-02 -3.812103e-03  3.586189e-03
 -6.363897e-03 -2.593940e-03  2.829604e-03
 -1.062769e-02 -1.408656e-03  9.936689e-03
   42    6
 -6.712297e-03  3.178646e-03 -2.020265e-04
  1.692112e-03  2.658480e-03 -1.658739e-03
 -1.850488e-03 -2.069677e-03  2.180483e-03
   42    7
 -1.737184e-03  5.144387e-03  1.196565e-03
 -6.274547e-03  2.713287e-02  6.955226e-03
  3.644470e-04 -4.345393e-03 -2.205867e-03
   42    8
  1.969816e-03  1.778103e-03 -2.070412e-03
  1.117226e-04 -6.564714e-03 -3.471436e-03
 -1.500497e-03 -1.887076e-03  2.567162e-03
   42    9
  2.707843e-02 -6.954962e-03  6.437019e-03
  3.900808e-03 -2.115095e-03  4.077389e-04
 -4.657510e-03  1.228168e-03 -1.817806e-03
   42   10
  2.650782e-03  1.543686e-03 -1.754579e-03
  2.198525e-03  2.104621e-03 -1.907603e-03
 -3.336911e-03 -3.217605e-05 -6.575364e-03
   42   11
  9.619951e-03  1.068426e-02 -1.644440e-03
 -3.183452e-03 -1.516975e-02  4.058330e-03
  2.794933e-03  6.471062e-03 -2.719894e-03
   42   12
  6.869399e-04  1.415609e-03  1.275566e-02
  5.265656e-05 -2.203317e-03 -7.603658e-03
 -2.183391e-03  2.630001e-03  1.435874e-02
   42   13
  2.881328e-03  5.541073e-04 -5.702238e-03
 -7.603258e-03 -1.622502e-03  1.331755e-02
 -5.446041e-03 -3.415052e-03  1.106479e-02
   42   14
  2.515541e-03 -5.411743e-03  4.114628e-03
  4.586057e-03 -1.121245e-02  5.547335e-03
  7.947839e-03 -1.213607e-02  1.177759e-02
   42   15
 -1.094229e-01 -6.146446e-02 -9.101831e-02
 -6.263901e-02 -1.012269e-01 -8.614953e-02
 -8.838722e-02 -8.156762e-02 -1.328970e-01
   42   16
 -1.140168e-02 -5.447234e-03 -4.592854e-03
  1.246813e-02  1.156872e-02  7.871872e-03
  5.609753e-03  4.043101e-03  2.509921e-03
   42   17
  1.104951e-02  5.462707e-03 -3.342042e-03
  5.761436e-03  2.945483e-03 -4.741131e-04
  1.341898e-02  7.768265e-03 -1.438131e-03
   42   18
  7.088532e-03 -2.824739e-03 -3.371483e-03
 -9.076511e-04  6.771344e-04 -3.620544e-04
  2.669000e-04 -1.978244e-04  2.903494e-04
   42   19
 -1.010629e-01  8.728371e-02  6.323793e-02
  8.233898e-02 -1.337863e-01 -8.923862e-02
  6.239434e-02 -9.196958e-02 -1.115897e-01
   42   20
  6.487883e-04 -2.698415e-04 -9.849028e-05
  3.313398e-03  6.825683e-03  2.757097e-03
 -3.417848e-04  9.975880e-04  7.000247e-04
   42   21
 -1.321264e-01  8.848273e-02 -8.250784e-02
  9.037392e-02 -1.104678e-01  6.246168e-02
 -8.714282e-02  6.360860e-02 -1.030136e-01
   42   22
  6.166071e-04  3.956608e-04  8.443641e-04
  1.586763e-04  3.803326e-04  4.056344e-04
  2.832781e-03 -3.332477e-03  6.852253e-03
   42   23
 -1.591735e-03 -1.364981e-02  7.451717e-03
  3.483996e-03  1.119916e-02 -5.260397e-03
 -5.642318e-04 -5.790968e-03  2.808268e-03
   42   24
  1.116745e-02 -7.782221e-03 -1.237303e-02
 -3.857773e-03  2.515061e-03  5.625376e-03
  5.332853e-03 -4.590252e-03 -1.136637e-02
   42   25
 -4.436025e-04 -2.363636e-05 -4.491938e-04
 -8.163799e-04  1.071720e-03 -5.738143e-04
  1.120423e-03 -9.376713e-04  2.065286e-03
   42   26
  4.597092e-03  1.527615e-02 -1.533364e-02
  1.535309e-02  4.537829e-03 -1.536257e-02
 -1.546619e-02 -1.521814e-02  4.385591e-03
   42   27
  1.234266e-03  5.119800e-04  8.547648e-04
  9.140572e-04  2.047049e-03  1.094572e-03
  1.469790e-04 -6.049304e-04 -5.479603e-04
   42   28
  2.000776e-03 -1.044615e-03 -1.074090e-03
  5.889659e-04 -5.021145e-04 -7.237897e-07
 -6.491708e-04  9.358121e-04  1.076797e-03
   42   29
  2.771982e-03  1.649160e-04  4.746980e-04
 -8.420641e-04 -2.020833e-03 -1.066475e-05
  1.492718e-03  1.199102e-03  3.440358e-03
   42   30
 -1.895959e-01 -1.455417e-01  1.445417e-01
 -1.455298e-01 -1.896804e-01  1.440676e-01
  1.437333e-01  1.433051e-01 -1.872450e-01
   42   31
 -1.946147e-03 -5.263769e-06  8.296722e-04
 -1.175078e-03  3.529015e-03  1.398785e-03
 -4.763977e-05  3.805316e-04  2.557195e-03
   42   32
  3.443606e-03 -1.312512e-03  1.066609e-03
 -3.605399e-04  2.614814e-03 -1.901406e-05
 -8.071627e-05  8.956091e-04 -2.016562e-03
   42   33
 -7.591882e-02  2.403308e-02 -2.279616e-02
  3.012688e-02 -2.498999e-03  9.133171e-03
 -2.774055e-02  6.052427e-03 -5.270184e-03
   42   34
 -5.094222e-03 -4.553406e-03  3.870766e-03
 -3.941539e-03 -5.282075e-03  4.299719e-03
  4.379272e-03  4.186305e-03 -5.051620e-03
   42   35
 -2.583387e-03 -8.491514e-03 -2.919204e-02
 -6.346701e-03 -4.797071e-03 -2.736427e-02
 -2.459467e-02 -2.260424e-02 -7.660098e-02
   42   36
 -5.079012e-03  2.824372e-02  6.744027e-03
  2.251836e-02 -7.642012e-02 -2.538130e-02
  8.903394e-03 -2.946632e-02 -3.008108e-03
   42   37
  9.339861e-03 -6.815871e-03 -1.275537e-03
  1.279068e-03 -1.949929e-02  1.097583e-02
 -2.593932e-03 -8.070478e-04  6.090913e-03
   42   38
 -2.134635e-02 -1.403110e-02  1.375949e-02
 -1.362387e-02 -2.136133e-02  1.412721e-02
  1.409460e-02  1.364605e-02 -2.137504e-02
   42   39
 -1.958411e-02 -1.118413e-02 -1.356902e-03
  6.842300e-04  6.079820e-03 -2.635142e-03
  6.929087e-03 -1.233657e-03  9.341547e-03
   42   40
  6.049232e-03  2.592246e-03 -7.227898e-04
  1.179465e-03  9.372229e-03  6.866775e-03
  1.127504e-02 -1.386143e-03 -1.951288e-02
   42   41
 -8.168550e-03  3.818519e-03  3.212146e-03
  3.831732e-03  9.944771e-03 -7.978533e-03
 -3.246785e-03  7.937549e-03 -1.528067e-02
   42   42
  6.038658e-01  3.031770e-03 -2.586781e-03
  3.031770e-03  6.034976e-01 -2.805038e-03
 -2.586781e-03 -2.805038e-03  6.026332e-01
   42   43
  9.994505e-03  7.815085e-03 -3.814857e-03
 -7.984766e-03 -1.557928e-02 -3.220416e-03
 -3.795035e-03  3.288643e-03 -8.120716e-03
   42   44
 -1.544706e-02  3.281717e-03  7.729594e-03
 -3.129451e-03 -8.130290e-03 -3.896901e-03
 -7.897395e-03 -3.762652e-03  1.002782e-02
   43    1
  8.759708e-04 -1.309649e-03  1.273915e-02
  1.492036e-04 -2.134413e-03  7.675996e-03
 -2.023203e-03 -2.572376e-03  1.459970e-02
   43    2
  2.095925e-03 -1.968176e-03 -1.959095e-03
 -1.849574e-04 -6.560553e-03  3.315679e-03
 -1.555476e-03  1.992994e-03  2.535101e-03
   43    3
  2.577268e-03 -1.513058e-03 -1.978086e-03
 -1.980719e-03  2.049095e-03  1.959120e-03
 -3.307861e-03  1.234525e-04 -6.474359e-03
   43    4
  2.688868e-02  6.983082e-03  6.467716e-03
 -3.870042e-03 -2.194421e-03 -4.236640e-04
 -4.647630e-03 -1.189449e-03 -1.756874e-03
   43    5
 -6.571160e-03 -3.147043e-03 -3.376771e-05
 -1.751003e-03  2.557760e-03  1.512326e-03
 -1.872605e-03  2.135703e-03  2.118315e-03
   43    6
 -1.517837e-02  3.894916e-03  3.449851e-03
  6.498227e-03 -2.730816e-03 -2.841854e-03
 -1.065776e-02  1.440357e-03  9.644469e-03
   43    7
  9.301342e-03 -1.050097e-02 -1.453052e-03
  3.657601e-03 -1.502189e-02 -3.949223e-03
  2.907796e-03 -6.240215e-03 -2.671798e-03
   43    8
 -2.293928e-03 -7.616182e-03 -3.977756e-05
  2.605413e-03  1.447693e-02  2.219868e-03
 -1.377926e-03 -1.284268e-02  7.312900e-04
   43    9
  1.448985e-02 -2.271441e-03  2.592851e-03
  1.246431e-02  7.965271e-04  1.332761e-03
 -7.442344e-03  3.098232e-05 -2.067860e-03
   43   10
 -2.298070e-03  3.190112e-04 -3.957130e-03
  1.317983e-03 -1.756545e-03  4.838793e-03
  6.997518e-03 -6.365885e-03  2.711291e-02
   43   11
 -1.822072e-03 -4.825197e-03  1.253828e-03
  6.376983e-03  2.709587e-02 -6.928973e-03
  4.352772e-04  4.238600e-03 -2.236594e-03
   43   12
 -2.779764e-03  2.866814e-03  6.424911e-03
 -1.544483e-03  9.514589e-03  1.055135e-02
  4.005785e-03 -3.286580e-03 -1.500738e-02
   43   13
  1.154444e-02  7.833106e-03 -1.238153e-02
  4.176141e-03  2.503203e-03 -5.553940e-03
  5.522164e-03  4.597639e-03 -1.121546e-02
   43   14
  4.466023e-04  4.350559e-04 -1.716616e-04
 -3.364620e-03  6.883376e-03 -2.836434e-03
 -3.180919e-04 -9.471474e-04  6.482806e-04
   43   15
  6.537605e-04 -3.346344e-04  1.006505e-03
 -8.492694e-05  4.165221e-04 -4.087405e-04
  2.820468e-03  3.376661e-03  6.850927e-03
   43   16
 -1.320798e-01 -8.825528e-02 -8.141461e-02
 -9.079611e-02 -1.106770e-01 -6.201605e-02
 -8.675605e-02 -6.347098e-02 -1.020824e-01
   43   17
  6.900997e-03  2.814396e-03 -3.287897e-03
  9.305140e-04  6.505463e-04  3.159308e-04
  2.024467e-04  1.949258e-04  3.793859e-04
   43   18
  1.111773e-02 -5.452195e-03 -3.358235e-03
 -5.786606e-03  2.907237e-03  6.007077e-04
  1.339406e-02 -7.600896e-03 -1.517703e-03
   43   19
 -1.722925e-03  1.346701e-02  7.653176e-03
 -3.278959e-03  1.118401e-02  5.496529e-03
 -4.683983e-04  5.870715e-03  2.946321e-03
   43   20
  2.419442e-03  5.621222e-03  4.038004e-03
 -4.515492e-03 -1.142580e-02 -5.424464e-03
  7.714922e-03  1.234191e-02  1.152929e-02
   43   21
 -1.145150e-02  5.420398e-03 -4.670852e-03
 -1.241192e-02  1.127924e-02 -7.988331e-03
  5.631461e-03 -3.930960e-03  2.562727e-03
   43   22
 -1.109929e-01  6.249142e-02 -9.212364e-02
  6.276415e-02 -1.020550e-01  8.717655e-02
 -8.868546e-02  8.197073e-02 -1.335721e-01
   43   23
 -1.031651e-01 -8.820839e-02  6.364139e-02
 -8.277383e-02 -1.327144e-01  8.827026e-02
  6.255693e-02  9.132622e-02 -1.105987e-01
   43   24
  2.753529e-03 -6.642400e-04 -5.790736e-03
  7.301105e-03 -1.520049e-03 -1.336410e-02
 -5.188831e-03  3.476945e-03  1.102232e-02
   43   25
  2.064668e-03  1.132746e-03 -8.715749e-04
 -5.047987e-04 -5.108223e-04 -1.417633e-04
 -4.042640e-04 -8.855721e-04  1.097130e-03
   43   26
  1.115058e-03 -6.558581e-04  9.872817e-04
 -9.262536e-04  2.072364e-03 -1.149824e-03
  9.774934e-05  5.470289e-04 -5.086115e-04
   43   27
  4.785008e-03 -1.531871e-02 -1.532263e-02
 -1.526925e-02  4.729787e-03  1.562757e-02
 -1.507196e-02  1.525332e-02  4.389982e-03
   43   28
 -5.950615e-04  1.208643e-04 -5.448713e-04
  9.314161e-04  1.098052e-03  6.076523e-04
  1.076594e-03  9.986874e-04  1.969639e-03
   43   29
  3.592676e-03  1.490269e-03  1.187418e-03
  4.019262e-04  2.583645e-03  1.444149e-06
  3.825280e-05 -7.990244e-04 -2.005390e-03
   43   30
 -2.101472e-03 -7.249560e-05  9.217805e-04
  1.232917e-03  3.546046e-03 -1.381872e-03
 -4.339136e-05 -3.632687e-04  2.630068e-03
   43   31
 -1.877829e-01  1.441364e-01  1.430908e-01
  1.445820e-01 -1.903845e-01 -1.447736e-01
  1.435704e-01 -1.446927e-01 -1.883745e-01
   43   32
  2.553261e-03 -3.665257e-05  4.003432e-04
  9.654754e-04 -2.046030e-03  2.700490e-05
  1.482990e-03 -1.119759e-03  3.406053e-03
   43   33
 -5.283308e-03 -2.793829e-02  6.236301e-03
 -2.267633e-02 -7.649731e-02  2.428387e-02
  9.072315e-03  2.982390e-02 -2.579473e-03
   43   34
 -2.768118e-03  8.763659e-03 -2.941212e-02
  6.457446e-03 -4.874789e-03  2.798664e-02
 -2.459715e-02  2.232652e-02 -7.663139e-02
   43   35
 -5.150767e-03  4.388309e-03  3.991939e-03
  4.001557e-03 -5.176453e-03 -4.430322e-03
  4.405483e-03 -3.908878e-03 -5.129263e-03
   43   36
 -7.604451e-02 -2.457692e-02 -2.273885e-02
 -2.946551e-02 -2.309347e-03 -8.379337e-03
 -2.757715e-02 -5.932827e-03 -4.677487e-03
   43   37
  5.963183e-03 -2.562555e-03 -7.881024e-04
 -1.201891e-03  9.395699e-03 -6.705646e-03
  1.125053e-02  1.238190e-03 -1.947619e-02
   43   38
 -1.952924e-02  1.133680e-02 -1.231839e-03
 -6.578202e-04  5.948126e-03  2.710517e-03
  6.910612e-03  1.135029e-03  9.416252e-03
   43   39
 -2.142318e-02  1.408045e-02  1.362296e-02
  1.379242e-02 -2.128171e-02 -1.413581e-02
  1.411208e-02 -1.345263e-02 -2.132078e-02
   43   40
  9.259743e-03  6.680867e-03 -1.182043e-03
 -1.396568e-03 -1.957045e-02 -1.117568e-02
 -2.591824e-03  7.882070e-04  6.016363e-03
   43   41
 -1.541697e-02 -3.218247e-03  7.944998e-03
  3.312876e-03 -8.118742e-03  3.835787e-03
 -7.868045e-03  3.904732e-03  9.979204e-03
   43   42
  9.994505e-03 -7.984766e-03 -3.795035e-03
  7.815085e-03 -1.557928e-02  3.288643e-03
 -3.814857e-03 -3.220416e-03 -8.120716e-03
   43   43
  6.033685e-01 -2.721521e-03 -2.603804e-03
 -2.721521e-03  6.027018e-01  2.653200e-03
 -2.603804e-03  2.653200e-03  6.027890e-01
   43   44
 -8.124915e-03 -3.763609e-03  3.172315e-03
 -3.862600e-03  9.917836e-03  7.847637e-03
 -3.228879e-03 -7.844819e-03 -1.549764e-02
   44    1
  2.656528e-03 -1.620553e-03  1.914719e-03
 -1.993562e-03  2.031990e-03 -1.956899e-03
  3.288787e-03 -1.856486e-04 -6.615271e-03
   44    2
  9.628732e-03 -1.075660e-02  1.817318e-03
  3.417203e-03 -1.523036e-02  4.003372e-03
 -2.788101e-03  6.309789e-03 -2.697300e-03
   44    3
  6.896961e-04 -1.450332e-03 -1.292175e-02
 -2.879379e-05 -2.334074e-03 -7.651977e-03
  2.217993e-03  2.652070e-03  1.433360e-02
   44    4
 -6.674447e-03 -3.274582e-03  1.154719e-04
 -1.693652e-03  2.524604e-03 -1.503112e-03
  1.765867e-03 -2.074632e-03  2.048491e-03
   44    5
  2.704959e-02  6.934300e-03 -6.385552e-03
 -3.842612e-03 -2.355011e-03  4.184551e-04
  4.852871e-03  1.374211e-03 -1.782154e-03
   44    6
  1.445440e-02 -2.270629e-03 -2.485556e-03
  1.238876e-02  8.313153e-04 -1.257384e-03
  7.649558e-03  1.076457e-04 -2.044323e-03
   44    7
  1.979791e-03 -1.858337e-03  2.001289e-03
 -8.355998e-05 -6.378340e-03 -3.161278e-03
  1.487897e-03 -1.938225e-03  2.554914e-03
   44    8
 -1.727034e-03 -4.991562e-03 -1.170654e-03
  6.249264e-03  2.696642e-02  6.957008e-03
 -3.638004e-04 -4.113547e-03 -2.171222e-03
   44    9
 -1.502923e-02  3.882276e-03 -3.438763e-03
  6.447742e-03 -2.758606e-03  2.835793e-03
  1.055554e-02 -1.539211e-03  9.725607e-03
   44   10
 -2.633178e-03  2.960089e-03 -6.495742e-03
 -1.458423e-03  9.553834e-03 -1.068175e-02
 -3.920649e-03  3.620351e-03 -1.515263e-02
   44   11
 -2.084664e-03 -7.530903e-03 -8.540547e-05
  2.464123e-03  1.432755e-02 -2.236462e-03
  1.262862e-03  1.286673e-02  8.457260e-04
   44   12
 -2.162064e-03  4.549207e-04  4.240560e-03
  1.186087e-03 -1.895267e-03 -4.880744e-03
 -6.937195e-03  6.439960e-03  2.710620e-02
   44   13
  6.280196e-04 -4.323580e-04 -8.598622e-04
 -1.624188e-04  3.997377e-04  3.202032e-04
 -2.858065e-03 -3.388223e-03  6.891956e-03
   44   14
 -1.599522e-03  1.348789e-02 -7.686473e-03
 -3.380458e-03  1.091415e-02 -5.438021e-03
  5.564090e-04 -5.500368e-03  2.917051e-03
   44   15
  1.118351e-02  7.766337e-03  1.233900e-02
  3.935980e-03  2.425246e-03  5.473306e-03
 -5.239400e-03 -4.532313e-03 -1.122303e-02
   44   16
  7.096559e-03  2.859954e-03  3.405806e-03
  9.285844e-04  6.482326e-04 -3.470709e-04
 -1.445418e-04 -1.113659e-04  3.830768e-04
   44   17
 -1.324912e-01 -8.901150e-02  8.170548e-02
 -9.153342e-02 -1.112327e-01  6.243941e-02
  8.597337e-02  6.287962e-02 -1.017670e-01
   44   18
 -1.137531e-02  5.510317e-03  4.645356e-03
 -1.232648e-02  1.150196e-02  7.718823e-03
 -5.714587e-03  4.231053e-03  2.498836e-03
   44   19
  6.542544e-04  3.298834e-04  9.798432e-05
 -3.258686e-03  6.841186e-03  2.807949e-03
  3.581147e-04  9.535792e-04  6.387410e-04
   44   20
 -1.010153e-01 -8.684596e-02 -6.315814e-02
 -8.179206e-02 -1.314840e-01 -8.785392e-02
 -6.203104e-02 -9.119591e-02 -1.110965e-01
   44   21
  1.102972e-02 -5.226974e-03  3.450360e-03
 -5.758569e-03  2.762571e-03 -6.570312e-04
 -1.329997e-02  7.402624e-03 -1.557748e-03
   44   22
  2.864744e-03 -5.006961e-04  5.765107e-03
  7.533023e-03 -1.427812e-03  1.353240e-02
  5.455306e-03 -3.363130e-03  1.121529e-02
   44   23
  2.510641e-03  5.578492e-03 -3.947369e-03
 -4.576862e-03 -1.138321e-02  5.444854e-03
 -7.936870e-03 -1.244635e-02  1.129202e-02
   44   24
 -1.098101e-01  6.145819e-02  9.097125e-02
  6.332305e-02 -1.016376e-01 -8.780375e-02
  8.901420e-02 -8.212829e-02 -1.331306e-01
   44   25
  1.262486e-03 -5.222005e-04 -8.515523e-04
 -7.953214e-04  2.003028e-03  1.129856e-03
 -1.453823e-04 -5.775567e-04 -4.867589e-04
   44   26
  2.012962e-03  1.015937e-03  9.313064e-04
 -5.705864e-04 -5.468643e-04  1.245570e-04
  6.307810e-04  9.282397e-04  1.066948e-03
   44   27
 -4.585036e-04  6.041243e-05  4.861346e-04
  8.371194e-04  1.099215e-03 -6.447491e-04
 -1.126860e-03 -9.273478e-04  1.980680e-03
   44   28
  4.554052e-03 -1.517729e-02  1.531442e-02
 -1.536189e-02  4.478495e-03 -1.543635e-02
  1.552044e-02 -1.536460e-02  4.480035e-03
   44   29
 -1.920312e-03  6.600722e-05 -7.857235e-04
  1.196857e-03  3.466620e-03  1.433673e-03
  5.391547e-05  3.836428e-04  2.598703e-03
   44   30
  3.465219e-03  1.347184e-03 -1.049234e-03
  3.999590e-04  2.565229e-03 -6.646173e-06
  5.955829e-05  9.124158e-04 -1.996778e-03
   44   31
  2.743202e-03 -1.470031e-04 -4.802550e-04
  9.086819e-04 -2.093757e-03 -4.002454e-05
 -1.395621e-03  1.209180e-03  3.417843e-03
   44   32
 -1.886867e-01  1.449013e-01 -1.441349e-01
  1.436868e-01 -1.880786e-01  1.432184e-01
 -1.445093e-01  1.440757e-01 -1.886161e-01
   44   33
 -2.507729e-03  9.411770e-03  2.971411e-02
  6.212976e-03 -5.433002e-03 -2.756799e-02
  2.436494e-02 -2.306393e-02 -7.631579e-02
   44   34
 -5.037928e-03 -2.750566e-02 -6.068968e-03
 -2.252449e-02 -7.592764e-02 -2.434014e-02
 -8.950665e-03 -2.930190e-02 -2.457516e-03
   44   35
 -7.597496e-02 -2.524701e-02  2.200086e-02
 -2.959318e-02 -2.974827e-03  8.847140e-03
  2.791139e-02  6.544421e-03 -5.084208e-03
   44   36
 -5.092481e-03  4.322903e-03 -3.993781e-03
  3.969213e-03 -5.073963e-03  4.429212e-03
 -4.403355e-03  3.908303e-03 -5.201175e-03
   44   37
 -1.957290e-02  1.130154e-02  1.378718e-03
 -5.771211e-04  6.040684e-03 -2.599995e-03
 -6.986540e-03 -1.152115e-03  9.395156e-03
   44   38
  6.013162e-03 -2.601099e-03  7.989369e-04
 -1.216349e-03  9.363654e-03  6.821588e-03
 -1.122230e-02 -1.369170e-03 -1.946800e-02
   44   39
  9.374687e-03  6.778688e-03  1.226904e-03
 -1.371775e-03 -1.958452e-02  1.123886e-02
  2.688345e-03 -7.896203e-04  6.101130e-03
   44   40
 -2.133396e-02  1.429679e-02 -1.368953e-02
  1.369351e-02 -2.145023e-02  1.416372e-02
 -1.422866e-02  1.382794e-02 -2.143907e-02
   44   41
  9.978626e-03 -7.892193e-03  3.810492e-03
  7.788533e-03 -1.554390e-02 -3.152778e-03
  3.909622e-03  3.181536e-03 -8.124939e-03
   44   42
 -1.544706e-02 -3.129451e-03 -7.897395e-03
  3.281717e-03 -8.130290e-03 -3.762652e-03
  7.729594e-03 -3.896901e-03  1.002782e-02
   44   43
 -8.124915e-03 -3.862600e-03 -3.228879e-03
 -3.763609e-03  9.917836e-03 -7.844819e-03
  3.172315e-03  7.847637e-03 -1.549764e-02
   44   44
  6.036469e-01 -3.105245e-03  3.395634e-03
 -3.105245e-03  6.016939e-01 -2.700322e-03
  3.395634e-03 -2.700322e-03  6.026229e-01

   17.47268863    0.00000000    0.00000000
    0.00000000   17.47268863    0.00000000
    0.00000000    0.00000000   17.47268863
